# Supplementary material for: Relationship between facet tropism and facet joint degeneration in the sub-axial cervical spine
Source: BMC Musculoskelet Disord. 2017 Feb 20;18:86. doi: 10.1186/s12891-017-1448-x (PMC5319171; doi:10.1186/s12891-017-1448-x)
Supplement: Additional file 1: — The original data of the gender, age, cervicl level, grading of the facet degeneration and facet orientations. (XLSX 448 kb) [file 12891_2017_1448_MOESM1_ESM.xlsx]

## Sheet: Sheet1
				Grading of facet degeneration (Grade 1 to 4)		Facet degenration (0:normal, 1:degenrated)			Facet orientation with respect to transvese plane			Facet orientation with respect to sagittal plane			Facet orientation with respect to sagittal plane			Facet tropism (raw)
Patient Number	Gender	Age	Level	Right	Left	Right	Left	Right or Left	Right	Left	Average	Right	Left	Average	Right	Left	Average	Tropism T	Tropism S	Tropism C
1	F	50-59	C2-C3	1	1	0	0	0	52.1726	51.8667	52.0197	65.5529	66.8695	66.2112	46.1752	46.2258	46.2005	0.305858	-1.3166	-0.0505998
1	F	50-59	C3-C4	1	1	0	0	0	56.0766	59.8115	57.9441	91.2499	91.2633	91.2566	34.4994	30.424	32.4617	-3.73487	-0.0133542	4.07548
1	F	50-59	C4-C5	1	1	0	0	0	42.983	43.9721	43.4775	90.3533	89.1252	89.7393	46.8047	46.3176	46.5611	-0.989182	1.22808	0.487135
1	F	50-59	C5-C6	1	1	0	0	0	53.5167	55.7578	54.6373	80.8604	74.3763	77.6183	38.9262	37.6764	38.3013	-2.2411	6.48411	1.24987
1	F	50-59	C6-C7	1	1	0	0	0	65.4656	65.2349	65.3502	79.9337	85.0149	82.4743	27.7763	25.2225	26.4994	0.230614	-5.08115	2.5538
2	M	40-49	C2-C3	1	2	0	1	1	61.6921	64.8161	63.2541	71.0828	64.4441	67.7634	35.8144	39.1578	37.4861	-3.12396	6.63869	-3.34339
2	M	40-49	C3-C4	1	1	0	0	0	47.869	53.0388	50.4539	82.2286	82.7387	82.4837	42.5939	38.2108	40.4023	-5.16981	-0.510109	4.38305
2	M	40-49	C4-C5	1	1	0	0	0	54.2135	52.3134	53.2634	96.9447	87.9591	92.4519	37.5194	37.7317	37.6256	1.90009	8.98558	-0.212314
2	M	40-49	C5-C6	1	1	0	0	0	59.8615	51.7042	55.7829	101.03	90.0788	95.5546	31.7566	38.6772	35.2169	8.15729	10.9516	-6.92056
2	M	40-49	C6-C7	1	1	0	0	0	69.6297	69.3399	69.4848	82.2783	83.5627	82.9205	22.4004	20.9944	21.6974	0.289769	-1.28442	1.406
3	M	40-49	C2-C3	1	1	0	0	0	66.3833	54.497	60.4402	67.5823	67.0261	67.3042	35.1449	45.8903	40.5176	11.8863	0.556146	-10.7454
3	M	40-49	C3-C4	1	1	0	0	0	49.4597	46.5874	48.0236	78.3871	77.4338	77.9105	42.8774	46.1241	44.5007	2.87228	0.953362	-3.24667
3	M	40-49	C4-C5	1	1	0	0	0	47.6586	50.6938	49.1762	90.1212	96.5004	93.3108	42.3431	40.0551	41.1991	-3.03524	-6.37913	2.288
3	M	40-49	C5-C6	1	1	0	0	0	38.168	41.8048	39.9864	91.9012	101.397	96.6491	51.897	50.4588	51.1779	-3.63681	-9.49579	1.43811
3	M	40-49	C6-C7	1	1	0	0	0	59.7668	61.4557	60.6112	85.5722	77.0819	81.3271	30.6244	31.841	31.2327	-1.68888	8.49036	-1.2166
4	M	50-59	C2-C3	1	3	0	1	1	61.7014	62.0587	61.88	92.1368	91.3101	91.7235	28.2999	27.9522	28.1261	-0.357278	0.826739	0.347733
4	M	50-59	C3-C4	2	2	1	1	1	61.7014	62.0587	61.88	90.1368	89.3101	89.7235	28.2999	27.9522	28.1261	-0.357278	0.826739	0.347733
4	M	50-59	C4-C5	2	2	1	1	1	61.7014	62.0587	61.88	90.1368	89.3101	89.7235	28.2999	27.9522	28.1261	-0.357278	0.826739	0.347733
4	M	50-59	C5-C6	2	1	1	0	1	61.7014	62.0587	61.88	90.1368	89.3101	89.7235	28.2999	27.9522	28.1261	-0.357278	0.826739	0.347733
4	M	50-59	C6-C7	1	1	0	0	0	61.7014	62.0587	61.88	90.1368	89.3101	89.7235	28.2999	27.9522	28.1261	-0.357278	0.826739	0.347733
5	M	50-59	C2-C3	1	1	0	0	0	62.1088	57.5125	59.8106	77.2175	76.0901	76.6538	30.9196	37.7309	34.3253	4.59631	1.12738	-6.81127
5	M	50-59	C3-C4	1	1	0	0	0	61.7147	56.0919	58.9033	82.9502	84.1224	83.5363	28.5442	34.1063	31.3253	5.6228	-1.17219	-5.56212
5	M	50-59	C4-C5	1	1	0	0	0	63.0276	54.9396	58.9836	102.542	92.7032	97.6225	30.5957	34.1427	32.3692	8.08803	9.8386	-3.54697
5	M	50-59	C5-C6	1	1	0	0	0	58.5248	65.4151	61.97	80.417	75.149	77.783	33.7097	29.7404	31.7251	-6.89029	5.26795	3.96934
5	M	50-59	C6-C7	1	1	0	0	0	72.4112	71.0242	71.7177	88.4033	81.7674	85.0854	19.1203	18.5563	18.8383	1.38706	6.6359	0.564076
6	M	30-39	C2-C3	1	1	0	0	0	65.8477	65.6814	65.7645	60.5199	60.6213	60.5706	41.5647	41.5942	41.5794	0.166292	-0.101436	-0.0294919
6	M	30-39	C3-C4	1	1	0	0	0	54.475	47.8174	51.1462	94.6407	94.3369	94.4888	35.9215	42.5116	39.2165	6.65762	0.30373	-6.59006
6	M	30-39	C4-C5	1	1	0	0	0	50.9971	55.5908	53.2939	114.527	107.886	111.206	48.9355	40.0317	44.4836	-4.59368	6.64095	8.90372
6	M	30-39	C5-C6	1	1	0	0	0	53.3045	54.1448	53.7246	105.412	102.865	104.139	40.845	38.8005	39.8227	-0.840231	2.54676	2.04457
6	M	30-39	C6-C7	1	1	0	0	0	44.0248	58.3039	51.1643	95.3049	93.0058	94.1553	46.4666	31.8729	39.1698	-14.279	2.29904	14.5936
7	M	60-69	C2-C3	1	1	0	0	0	54.183	60.898	57.5405	77.1421	86.2959	81.719	39.7116	29.765	34.7383	-6.71506	-9.15381	9.9466
7	M	60-69	C3-C4	2	1	1	0	1	53.8296	41.8388	47.8342	89.5136	90.3385	89.9261	36.1749	48.1633	42.1691	11.9907	-0.824838	-11.9884
7	M	60-69	C4-C5	2	1	1	0	1	46.7476	48.9832	47.8654	94.6151	95.0255	94.8203	43.6222	41.4586	42.5404	-2.23552	-0.41038	2.1636
7	M	60-69	C5-C6	1	1	0	0	0	55.3361	49.1625	52.2493	89.9991	90.0011	90.0001	34.6613	40.8349	37.7481	6.17363	-0.00207424	-6.17363
7	M	60-69	C6-C7	1	1	0	0	0	53.7548	49.0411	51.3979	95.5533	87.8584	91.7058	36.8103	41.0442	38.9273	4.71361	7.69482	-4.23384
8	F	40-49	C2-C3	1	1	0	0	0	52.4936	56.7176	54.6056	77.2868	75.2379	76.2623	39.5388	36.2674	37.9031	-4.22408	2.04895	3.27139
8	F	40-49	C3-C4	1	1	0	0	0	58.5755	52.7818	55.6787	82.7408	86.7825	84.7616	32.4393	37.4017	34.9205	5.79365	-4.04177	-4.96243
8	F	40-49	C4-C5	1	1	0	0	0	55.3366	45.9424	50.6395	96.1367	94.1008	95.1188	35.3632	44.3528	39.858	9.39415	2.03598	-8.98967
8	F	40-49	C5-C6	1	1	0	0	0	48.5045	58.4023	53.4534	98.027	95.3927	96.7098	42.6179	32.161	37.3895	-9.89783	2.63423	10.4569
8	F	40-49	C6-C7	1	1	0	0	0	65.211	60.4808	62.8459	93.983	90.7199	92.3515	25.1513	29.531	27.3411	4.7303	3.26311	-4.37969
9	F	50-59	C2-C3	2	1	1	0	1	47.18	41.5018	44.3409	72.189	73.6221	72.9055	47.0779	52.0948	49.5863	5.67823	-1.43306	-5.01692
9	F	50-59	C3-C4	1	2	0	1	1	38.5561	42.2684	40.4122	97.0215	97.4469	97.2342	52.3275	48.7031	50.5153	-3.71224	-0.425415	3.62437
9	F	50-59	C4-C5	1	1	0	0	0	45.539	57.9207	51.7299	95.6343	109.226	102.43	45.0128	38.6743	41.8435	-12.3817	-13.5917	6.33851
9	F	50-59	C5-C6	2	1	1	0	1	40.9225	57.9898	49.4561	97.9236	90	93.9618	50.1805	32.0103	41.0954	-17.0673	7.92365	18.1702
9	F	50-59	C6-C7	1	1	0	0	0	57.5171	62.4588	59.988	76.1745	80.988	78.5813	36.0016	29.2216	32.6116	-4.94176	-4.81354	6.77996
10	M	50-59	C2-C3	2	1	1	0	1	61.4215	81.4814	71.4515	73.0831	67.9092	70.4962	35.2994	25.7359	30.5176	-20.0599	5.17396	9.56355
10	M	50-59	C3-C4	1	1	0	0	0	68.2471	69.0638	68.6554	71.4906	78.7123	75.1015	29.2061	24.0454	26.6257	-0.816711	-7.22166	5.16069
10	M	50-59	C4-C5	1	1	0	0	0	63.2341	58.7147	60.9744	89.9958	93.7909	91.8933	26.7676	31.5683	29.1679	4.51945	-3.79518	-4.80075
10	M	50-59	C5-C6	2	2	1	1	1	55.3357	49.8862	52.6109	89.3351	89.4472	89.3912	34.6707	40.1174	37.3941	5.44954	-0.112055	-5.44663
10	M	50-59	C6-C7	2	2	1	1	1	58.2234	61.6853	59.9544	83.4057	77.9606	80.6832	32.6096	31.2043	31.907	-3.46195	5.44511	1.40532
11	M	40-49	C2-C3	1	1	0	0	0	61.8306	60.0122	60.9214	73.4478	62.0603	67.7541	34.7015	44.9343	39.8179	1.81841	11.3875	-10.2328
11	M	40-49	C3-C4	2	2	1	1	1	67.5687	68.1553	67.862	81.2606	92.4709	86.8657	24.2516	21.9995	23.1256	-0.586598	-11.2103	2.25208
11	M	40-49	C4-C5	1	1	0	0	0	58.4963	56.2035	57.3499	88.3156	91.5876	89.9516	31.5548	33.8396	32.6972	2.29279	-3.27202	-2.28482
11	M	40-49	C5-C6	1	1	0	0	0	65.9526	60.0908	63.0217	97.4191	96.5337	96.9764	25.304	30.7569	28.0304	5.86183	0.88534	-5.45289
11	M	40-49	C6-C7	1	1	0	0	0	64.0061	57.4533	60.7297	105.816	96.2889	101.053	31.0699	33.3004	32.1851	6.5528	9.52752	-2.23052
12	F	40-49	C2-C3	1	1	0	0	0	53.9601	56.2829	55.1215	68.2904	66.7997	67.545	42.7038	41.4918	42.0978	-2.32281	1.49074	1.21198
12	F	40-49	C3-C4	1	1	0	0	0	55.2379	53.633	54.4355	89.3358	85.1621	87.2489	34.7712	36.7934	35.7823	1.60484	4.17361	-2.02223
12	F	40-49	C4-C5	1	1	0	0	0	51.9288	58.7564	55.3426	89.8524	93.0627	91.4575	38.0737	31.4297	34.7517	-6.82763	-3.21028	6.64397
12	F	40-49	C5-C6	1	1	0	0	0	41.2427	57.361	49.3018	83.8554	86.4329	85.1442	49.4175	32.8812	41.1493	-16.1183	-2.57741	16.5362
12	F	40-49	C6-C7	1	1	0	0	0	60.3346	53.9563	57.1455	85.0391	95.7589	90.399	30.1604	36.6473	33.4039	6.37827	-10.7197	-6.48692
13	M	40-49	C2-C3	1	1	0	0	0	74.6199	73.2885	73.9542	70.761	76.7435	73.7523	26.6819	22.9424	24.8122	1.33137	-5.98246	3.73953
13	M	40-49	C3-C4	1	1	0	0	0	66.3521	57.5445	61.9483	86.8825	76.8639	81.8732	23.8764	35.6454	29.7609	8.80752	10.0186	-11.769
13	M	40-49	C4-C5	1	1	0	0	0	66.6678	64.1672	65.4175	90.6573	96.0667	93.362	23.347	26.6445	24.9957	2.50062	-5.4094	-3.29749
13	M	40-49	C5-C6	1	1	0	0	0	54.3945	68.4459	61.4202	103.731	95.9433	99.837	38.9577	22.4408	30.6993	-14.0514	7.78744	16.5169
13	M	40-49	C6-C7	2	1	1	0	1	69.4852	57.9051	63.6951	79.205	97.7526	88.4788	23.4132	33.2422	28.3277	11.58	-18.5476	-9.82897
14	M	40-49	C2-C3	1	1	0	0	0	52.3215	36.0636	44.1926	84.8636	85.5524	85.208	38.5881	54.6989	46.6435	16.2579	-0.688789	-16.1108
14	M	40-49	C3-C4	1	1	0	0	0	53.9381	52.8903	53.4142	81.4587	80.0905	80.7746	37.3839	38.864	38.124	1.04782	1.36813	-1.4801
14	M	40-49	C4-C5	1	1	0	0	0	60.0257	62.2938	61.1598	91.4477	94.9543	93.201	30.012	28.2178	29.1149	-2.26815	-3.50662	1.79414
14	M	40-49	C5-C6	1	1	0	0	0	59.6775	63.8309	61.7542	86.3854	97.3723	91.8788	30.5817	27.3402	28.9609	-4.15343	-10.9868	3.24144
14	M	40-49	C6-C7	1	1	0	0	0	64.3304	60.4151	62.3727	102.796	105.962	104.379	29.1105	34.4074	31.7589	3.91535	-3.16582	-5.29694
15	M	40-49	C2-C3	1	2	0	1	1	62.7321	64.1761	63.4541	69.5828	65.4741	67.5284	36.5944	38.5978	37.5961	-1.44396	4.10869	-2.00339
15	M	40-49	C3-C4	1	1	0	0	0	47.839	54.1488	50.9939	83.6386	81.8187	82.7287	42.8639	37.0608	39.9623	-6.30981	1.81989	5.80305
15	M	40-49	C4-C5	1	1	0	0	0	54.3635	51.0834	52.7234	97.4547	86.5291	91.9919	36.6494	39.1317	37.8906	3.28009	10.9256	-2.48231
15	M	40-49	C5-C6	1	1	0	0	0	61.0615	50.4642	55.7629	101.41	88.8688	95.1396	31.5166	39.5572	35.5369	10.5973	12.5416	-8.04056
15	M	40-49	C6-C7	1	1	0	0	0	70.2997	68.1899	69.2448	81.9983	84.9527	83.4755	21.3904	22.4444	21.9174	2.10977	-2.95442	-1.054
16	M	40-49	C2-C3	1	1	0	0	0	52.9396	44.7176	48.8286	83.7515	85.5687	84.6601	38.2803	46.0032	42.1417	8.22204	-1.81726	-7.7229
16	M	40-49	C3-C4	1	1	0	0	0	62.098	56.4345	59.2662	70.5477	74.4946	72.5211	35.0539	37.8851	36.4695	5.66348	-3.94692	-2.83125
16	M	40-49	C4-C5	1	1	0	0	0	62.9075	49.0173	55.9624	79.383	74.5424	76.9627	29.4259	45.065	37.2454	13.8902	4.84068	-15.6391
16	M	40-49	C5-C6	1	1	0	0	0	58.1006	61.5382	59.8194	82.7899	86.3224	84.5561	32.8944	28.741	30.8177	-3.43763	-3.53249	4.1534
16	M	40-49	C6-C7	1	1	0	0	0	63.7398	64.5926	64.1662	86.4858	80.6208	83.5533	26.529	27.3198	26.9244	-0.852753	5.86502	-0.790831
17	F	30-39	C2-C3	1	1	0	0	0	45.0246	57.7109	51.3678	68.918	69.2199	69.069	51.1517	38.5885	44.8701	-12.6863	-0.301853	12.5631
17	F	30-39	C3-C4	1	1	0	0	0	50.2351	56.5891	53.4121	77.5531	73.2979	75.4255	42.452	38.3957	40.4238	-6.35395	4.25522	4.0563
17	F	30-39	C4-C5	1	1	0	0	0	50.7344	52.982	51.8582	85.4279	76.9496	81.1888	39.6379	40.0179	39.8279	-2.24767	8.47824	-0.379914
17	F	30-39	C5-C6	1	1	0	0	0	48.5035	48.7609	48.6322	90.0002	93.5424	91.7713	41.4994	41.4624	41.4809	-0.257443	-3.5422	0.0369557
17	F	30-39	C6-C7	1	1	0	0	0	62.8448	58.3538	60.5993	79.9506	74.201	77.0758	29.2508	36.2359	32.7433	4.49094	5.74959	-6.98516
18	F	50-59	C2-C3	2	1	1	0	1	60.8142	45.3813	53.0978	74.0401	77.6707	75.8554	33.0527	46.3606	39.7067	15.4329	-3.63063	-13.3079
18	F	50-59	C3-C4	2	2	1	1	1	50.6458	53.3757	52.0107	101.005	98.4117	99.7085	41.4723	37.9004	39.6864	-2.72989	2.59367	3.5719
18	F	50-59	C4-C5	1	1	0	0	0	46.7237	52.4304	49.5771	107.332	100.967	104.15	48.365	39.6962	44.0306	-5.7067	6.3642	8.66883
18	F	50-59	C5-C6	2	1	1	0	1	55.9675	47.8364	51.9019	100.052	100.613	100.332	35.8911	44.1111	40.0011	8.13104	-0.561339	-8.21996
18	F	50-59	C6-C7	1	2	0	1	1	60.1451	64.3544	62.2498	100.056	99.2327	99.6443	31.8391	27.4891	29.6641	-4.20924	0.823317	4.35001
19	M	40-49	C2-C3	1	1	0	0	0	60.5081	49.4983	55.0032	72.1528	69.4703	70.8116	36.7312	48.9443	42.8378	11.0098	2.68251	-12.2131
19	M	40-49	C3-C4	1	1	0	0	0	53.2198	49.523	51.3714	82.8964	85.4621	84.1793	37.6934	40.8439	39.2686	3.69678	-2.56575	-3.15055
19	M	40-49	C4-C5	1	1	0	0	0	52.7312	56.8723	54.8017	78.9929	80.5461	79.7695	39.4193	34.7988	37.1091	-4.14108	-1.55315	4.62053
19	M	40-49	C5-C6	1	1	0	0	0	54.0503	56.8042	55.4272	94.1839	88.7294	91.4567	36.2719	33.2283	34.7501	-2.75386	5.45454	3.04363
19	M	40-49	C6-C7	1	1	0	0	0	64.8748	63.7907	64.3328	86.6777	90.0025	88.3401	25.3715	26.2065	25.789	1.08405	-3.32486	-0.835063
20	M	40-49	C2-C3	1	1	0	0	0	63.3759	62.5119	62.9439	63.8692	75.5337	69.7014	40.5776	32.7935	36.6856	0.864022	-11.6646	7.78411
20	M	40-49	C3-C4	1	1	0	0	0	58.0002	55.1093	56.5547	94.7706	99.0106	96.8906	32.4368	36.3728	34.4048	2.89096	-4.24002	-3.936
20	M	40-49	C4-C5	1	1	0	0	0	48.25	46.4659	47.3579	112.711	108.919	110.815	50.3268	49.5794	49.9531	1.78411	3.79186	0.747413
20	M	40-49	C5-C6	1	1	0	0	0	48.4932	50.1392	49.3162	94.8371	92.3686	93.6028	41.9177	39.9605	40.9391	-1.64591	2.46843	1.95718
20	M	40-49	C6-C7	1	1	0	0	0	77.5231	78.789	78.156	85.0915	79.94	82.5157	13.4368	15.1516	14.2942	-1.26587	5.15155	-1.71482
21	F	30-39	C2-C3	1	1	0	0	0	51.1713	55.4866	53.3289	72.4255	77.8268	75.1261	43.0027	36.4059	39.7043	-4.31525	-5.40131	6.59681
21	F	30-39	C3-C4	1	1	0	0	0	63.2411	61.816	62.5285	81.3617	90.0027	85.6822	28.3319	28.1826	28.2572	1.42513	-8.64104	0.149349
21	F	30-39	C4-C5	1	1	0	0	0	72.1432	72.1312	72.1372	95.2767	89.9985	92.6376	18.6706	17.8696	18.2701	0.0120774	5.2782	0.801042
21	F	30-39	C5-C6	1	1	0	0	0	59.9907	64.7768	62.3837	97.5644	103.342	100.453	31.1456	28.991	30.0683	-4.78612	-5.77761	2.15456
21	F	30-39	C6-C7	1	1	0	0	0	62.633	64.8362	63.7346	98.3977	88.2137	93.3057	28.836	25.2349	27.0354	-2.20315	10.184	3.60114
22	F	30-39	C2-C3	1	1	0	0	0	66.0744	57.5422	61.8083	67.4661	73.7546	70.6103	32.4291	36.1845	34.3068	8.53224	-6.28853	-3.75546
22	F	30-39	C3-C4	1	2	0	1	1	58.154	51.4066	54.7803	91.084	78.8741	84.9791	31.8712	40.7667	36.3189	6.7474	12.2099	-8.89549
22	F	30-39	C4-C5	1	1	0	0	0	53.2094	49.576	51.3927	73.598	89.5233	81.5607	41.4586	40.4259	40.9423	3.63342	-15.9253	1.03277
22	F	30-39	C5-C6	2	2	1	1	1	58.0573	63.1067	60.582	85.5089	88.662	87.0855	32.3335	26.9315	29.6325	-5.04941	-3.15315	5.40203
22	F	30-39	C6-C7	1	1	0	0	0	73.9925	79.3448	76.6687	86.0098	82.2174	84.1136	16.5255	13.2499	14.8877	-5.35235	3.79248	3.27556
23	F	40-49	C2-C3	1	1	0	0	0	57.5123	61.1608	59.3366	73.4605	69.4053	71.4329	36.3628	35.327	35.8449	-3.64848	4.05514	1.03583
23	F	40-49	C3-C4	1	1	0	0	0	57.454	53.7197	55.5869	73.5687	78.8723	76.2205	37.4306	38.4941	37.9623	3.73423	-5.30368	-1.06345
23	F	40-49	C4-C5	1	1	0	0	0	68.9831	64.2083	66.5957	85.9797	82.3442	84.162	21.4359	27.0679	24.2519	4.77487	3.63552	-5.63197
23	F	40-49	C5-C6	1	1	0	0	0	60.501	59.5686	60.0348	87.5092	79.6432	83.5762	29.6226	32.5096	31.0661	0.932371	7.86607	-2.88698
23	F	40-49	C6-C7	1	1	0	0	0	64.9067	66.9151	65.9109	96.9013	92.9764	94.9388	26.1505	23.2949	24.7227	-2.00845	3.92487	2.85559
24	F	50-59	C2-C3	1	1	0	0	0	53.919	54.9589	54.4389	69.3308	70.7338	70.0323	42.0907	40.2632	41.177	-1.03984	-1.40307	1.82756
24	F	50-59	C3-C4	1	1	0	0	0	53.3636	51.2532	52.3084	88.1783	84.2556	86.2169	36.701	39.3382	38.0196	2.11042	3.92267	-2.63722
24	F	50-59	C4-C5	2	1	1	0	1	57.4415	62.0426	59.742	96.0582	102.12	99.0893	33.256	30.9075	32.0817	-4.60105	-6.06223	2.3485
24	F	50-59	C5-C6	1	1	0	0	0	63.99	56.6973	60.3437	106.185	106.895	106.54	31.3069	38.4066	34.8568	7.29264	-0.710235	-7.09969
24	F	50-59	C6-C7	1	1	0	0	0	61.8446	55.3153	58.58	90.758	91.6027	91.1804	28.1674	34.7326	31.45	6.52935	-0.84473	-6.56528
25	M	50-59	C2-C3	1	1	0	0	0	61.5694	52.3766	56.973	70.9751	75.6563	73.3157	36.5925	42.2376	39.4151	9.19282	-4.68121	-5.64513
25	M	50-59	C3-C4	1	1	0	0	0	61.2564	49.1433	55.1999	74.4072	67.9612	71.1842	33.4318	48.9541	41.1929	12.1132	6.44602	-15.5223
25	M	50-59	C4-C5	1	1	0	0	0	67.0647	57.0179	62.0413	88.0028	80.8039	84.4033	23.0296	34.5632	28.7964	10.0468	7.19888	-11.5336
25	M	50-59	C5-C6	1	1	0	0	0	59.9402	58.6851	59.3127	97.4642	91.593	94.5286	31.163	31.3647	31.2638	1.25511	5.87113	-0.201747
25	M	50-59	C6-C7	2	1	1	0	1	68.3474	64.0841	66.2157	89.9984	86.5708	88.2846	21.6541	26.1775	23.9158	4.26327	3.42754	-4.52337
26	M	40-49	C2-C3	1	2	0	1	1	60.9999	54.4732	57.7365	77.9841	63.918	70.951	32.8184	48.4054	40.6119	6.52669	14.0661	-15.587
26	M	40-49	C3-C4	1	1	0	0	0	60.143	58.6248	59.3839	89.0951	86.4657	87.7804	29.8779	31.6237	30.7508	1.51822	2.62936	-1.74585
26	M	40-49	C4-C5	1	1	0	0	0	50.1436	52.5507	51.3472	90.7003	95.1102	92.9052	39.8619	37.916	38.8889	-2.40715	-4.40995	1.94587
26	M	40-49	C5-C6	1	1	0	0	0	52.3902	54.5434	53.4668	89.6012	95.293	92.4471	37.6098	35.9685	36.7891	-2.15321	-5.69182	1.64131
26	M	40-49	C6-C7	1	1	0	0	0	56.8541	62.075	59.4646	89.6768	101.454	95.5654	33.1443	30.5732	31.8588	-5.22096	-11.7772	2.57108
27	F	40-49	C2-C3	2	2	1	1	1	58.9029	48.8174	53.8601	69.4581	72.6771	71.0676	37.3413	45.1984	41.2699	10.0855	-3.21904	-7.85712
27	F	40-49	C3-C4	1	1	0	0	0	58.2037	61.6751	59.9394	86.4683	84.975	85.7217	32.0363	28.845	30.4407	-3.47144	1.49332	3.19128
27	F	40-49	C4-C5	2	1	1	0	1	60.1057	58.035	59.0703	84.0698	96.1484	90.1091	30.5987	32.6939	31.6463	2.07072	-12.0786	-2.09524
27	F	40-49	C5-C6	1	1	0	0	0	57.6822	67.3855	62.5338	91.9896	104.855	98.4225	32.3923	27.5271	29.9597	-9.70335	-12.8659	4.86519
27	F	40-49	C6-C7	1	1	0	0	0	70.9038	63.263	67.0834	92.2847	103.641	97.9629	19.2435	30.5279	24.8857	7.64082	-11.3565	-11.2843
28	F	40-49	C2-C3	1	1	0	0	0	57.9188	69.4614	63.6901	76.003	69.7766	72.8898	34.7726	28.0334	31.403	-11.5426	6.22646	6.7392
28	F	40-49	C3-C4	1	1	0	0	0	61.4218	63.0215	62.2217	92.126	82.3296	87.2278	29.7739	27.0724	28.4231	-1.5997	9.79644	2.70145
28	F	40-49	C4-C5	1	1	0	0	0	47.1502	53.3873	50.2688	98.4672	99.0702	98.7687	44.0943	38.0896	41.0919	-6.23707	-0.603016	6.00476
28	F	40-49	C5-C6	1	1	0	0	0	45.7606	51.6	48.6803	102.881	105.102	103.991	47.087	42.3411	44.7141	-5.83932	-2.22093	4.74593
28	F	40-49	C6-C7	1	1	0	0	0	58.5582	53.9622	56.2602	94.75	99.4204	97.0852	31.8795	37.6336	34.7565	4.59601	-4.67042	-5.75411
29	M	40-49	C2-C3	1	3	0	1	1	60.5545	40.8566	50.7056	81.8325	69.7583	75.7954	31.4907	57.7589	44.6248	19.6979	12.0741	-26.2682
29	M	40-49	C3-C4	1	1	0	0	0	55.0272	46.4602	50.7437	75.1519	76.2813	75.7166	38.8933	46.7644	42.8288	8.56697	-1.12946	-7.87104
29	M	40-49	C4-C5	1	2	0	1	1	48.4565	39.0743	43.7654	83.6861	75.6765	79.6813	42.246	54.5715	48.4087	9.3822	8.00956	-12.3255
29	M	40-49	C5-C6	1	1	0	0	0	49.346	53.8772	51.6116	66.8846	78.3563	72.6204	49.5186	38.5443	44.0315	-4.53124	-11.4718	10.9743
29	M	40-49	C6-C7	1	1	0	0	0	57.1984	59.1074	58.1529	76.6492	85.1045	80.8769	36.0811	31.367	33.7241	-1.909	-8.4553	4.71405
30	F	40-49	C2-C3	1	1	0	0	0	59.3212	59.7339	59.5275	67.006	58.7554	62.8807	44.9411	38.1975	41.5693	-0.412734	8.25063	6.74362
30	F	40-49	C3-C4	2	3	1	1	1	52.6619	57.6332	55.1476	69.4296	87.3192	78.3744	44.502	32.5067	38.5044	-4.97128	-17.8896	11.9953
30	F	40-49	C4-C5	1	1	0	0	0	58.9725	55.2955	57.134	93.771	91.5503	92.6606	31.3059	34.7479	33.0269	3.67699	2.22075	-3.44196
30	F	40-49	C5-C6	1	1	0	0	0	62.9095	55.5807	59.2451	104.549	102.275	103.412	31.3374	37.1477	34.2425	7.32882	2.27444	-5.81034
30	F	40-49	C6-C7	1	1	0	0	0	64.926	64.2508	64.5884	95.4857	95.5064	95.496	25.7478	26.4166	26.0822	0.675176	-0.0207218	-0.668727
31	F	40-49	C2-C3	3	2	1	1	1	61.5981	45.3988	53.4984	71.3816	75.12	73.2508	33.7097	47.4501	40.5799	16.1993	-3.73844	-13.7403
31	F	40-49	C3-C4	2	2	1	1	1	56.9064	55.4394	56.1729	89.9711	72.9811	81.4761	33.096	39.6691	36.3825	1.46704	16.99	-6.57303
31	F	40-49	C4-C5	2	2	1	1	1	51.9178	48.9291	50.4235	89.2228	82.6022	85.9125	38.0903	42.0241	40.0572	2.98869	6.62061	-3.9338
31	F	40-49	C5-C6	2	2	1	1	1	57.5675	53.0832	55.3253	91.5939	94.5044	93.0491	32.4802	37.2834	34.8818	4.48438	-2.91049	-4.80318
31	F	40-49	C6-C7	2	2	1	1	1	74.8284	55.0013	64.9149	92.2987	76.6831	84.4909	15.3545	38.178	26.7662	19.8271	15.6156	-22.8235
32	F	40-49	C2-C3	2	1	1	0	1	27.5115	32.9758	30.2436	78.1796	72.2461	75.2129	64.576	61.8525	63.2142	-5.46425	5.9335	2.72352
32	F	40-49	C3-C4	1	1	0	0	0	51.2842	54.9595	53.1218	77.2772	78.4046	77.8409	41.5404	37.4721	39.5062	-3.67526	-1.12742	4.06832
32	F	40-49	C4-C5	1	1	0	0	0	53.7393	59.2028	56.471	93.8419	93.554	93.6979	36.5264	31.0428	33.7846	-5.4635	0.287859	5.48358
32	F	40-49	C5-C6	1	1	0	0	0	57.3259	58.0979	57.7119	67.8901	80.8329	74.3615	41.1596	33.5003	37.3299	-0.771966	-12.9428	7.65932
32	F	40-49	C6-C7	1	1	0	0	0	64.967	67.8314	66.3992	81.9926	84.3248	83.1587	26.4554	22.9614	24.7084	-2.86437	-2.3322	3.49398
33	F	50-59	C2-C3	1	1	0	0	0	52.7926	51.3367	52.0647	66.3129	65.6095	65.9612	45.1252	47.0258	46.0755	1.45586	0.703396	-1.9006
33	F	50-59	C3-C4	1	1	0	0	0	55.1866	60.4815	57.8341	89.9999	91.8433	90.9216	34.8094	29.584	32.1967	-5.29487	-1.84335	5.22548
33	F	50-59	C4-C5	1	1	0	0	0	42.933	45.0321	43.9825	90.9033	87.9052	89.4043	47.0847	45.0476	46.0661	-2.09918	2.99808	2.03714
33	F	50-59	C5-C6	1	1	0	0	0	53.2267	55.8778	54.5523	81.5104	73.7563	77.6333	38.0662	38.8164	38.4413	-2.6511	7.75411	-0.750127
33	F	50-59	C6-C7	1	1	0	0	0	64.3756	66.3649	65.3702	78.5637	86.0449	82.3043	28.4063	24.0025	26.2044	-1.98939	-7.48115	4.4038
34	M	60-69	C2-C3	1	1	0	0	0	44.4872	42.8735	43.6803	69.1264	68.4385	68.7825	54.3282	56.593	55.4606	1.61373	0.687898	-2.26482
34	M	60-69	C3-C4	1	1	0	0	0	55.6341	59.713	57.6736	90.0011	79.8735	84.9373	36.2471	30.2905	33.2688	-4.07884	10.1276	5.95661
34	M	60-69	C4-C5	1	1	0	0	0	52.6019	63.0046	57.8033	89.9982	89.4119	89.7051	37.3981	27.0028	32.2004	-10.4027	0.586256	10.3952
34	M	60-69	C5-C6	1	1	0	0	0	59.0747	53.6694	56.372	102.304	102.87	102.587	33.8048	39.2702	36.5375	5.40534	-0.565647	-5.46546
34	M	60-69	C6-C7	1	1	0	0	0	67.7457	61.8736	64.8097	94.4063	92.5566	93.4815	22.7342	28.2639	25.499	5.8721	1.84971	-5.5297
35	F	50-59	C2-C3	1	3	0	1	1	48.0578	33.9146	40.9862	75.2668	84.9333	80.1001	44.7354	56.2653	50.5004	14.1432	-9.66656	-11.5299
35	F	50-59	C3-C4	1	3	0	1	1	49.0674	36.4388	42.7531	79.4442	85.6988	82.5715	42.8672	53.899	48.3831	12.6285	-6.25461	-11.0319
35	F	50-59	C4-C5	2	3	1	1	1	43.0265	51.1844	47.1054	83.1423	85.0663	84.1043	47.7933	39.2487	43.521	-8.15796	-1.92405	8.54456
35	F	50-59	C5-C6	1	1	0	0	0	57.6961	59.1984	58.4473	86.7805	76.0155	81.398	32.4982	34.4797	33.4889	-1.50235	10.7649	-1.98142
35	F	50-59	C6-C7	1	1	0	0	0	64.2556	54.487	59.3713	92.8534	86.6674	89.7604	25.9246	35.7167	30.8207	9.76857	6.18599	-9.79211
36	M	50-59	C2-C3	1	2	0	1	1	59.0335	56.2308	57.6321	79.0581	76.6125	77.8353	34.1358	38.02	36.0779	2.80262	2.44558	-3.88421
36	M	50-59	C3-C4	1	1	0	0	0	53.847	46.6279	50.2375	92.5306	91.2791	91.9048	36.2698	43.4004	39.8351	7.21917	1.25151	-7.13058
36	M	50-59	C4-C5	1	2	0	1	1	42.1442	42.1195	42.1319	94.2763	88.7496	91.513	48.1758	47.9076	48.0417	0.0247231	5.52674	0.268174
36	M	50-59	C5-C6	1	1	0	0	0	48.8219	47.6689	48.2454	98.8958	89.816	94.3559	42.5547	42.3301	42.4424	1.153	9.07984	0.224541
36	M	50-59	C6-C7	1	1	0	0	0	51.7536	49.2486	50.5011	96.576	101.1	98.8379	39.0165	42.8903	40.9534	2.50505	-4.52389	-3.8738
37	M	40-49	C2-C3	1	1	0	0	0	39.8168	42.3886	41.1027	76.4958	77.497	76.9964	54.4249	51.2529	52.8389	-2.57176	-1.00118	3.17206
37	M	40-49	C3-C4	1	1	0	0	0	50.4564	58.5548	54.5056	75.0289	69.4127	72.2208	43.3996	38.9855	41.1926	-8.09837	5.61612	4.41405
37	M	40-49	C4-C5	1	1	0	0	0	50.5136	54.2842	52.3989	83.5834	77.7732	80.6783	40.2171	38.3928	39.305	-3.77061	5.81019	1.82434
37	M	40-49	C5-C6	1	1	0	0	0	53.8382	59.2488	56.5435	92.2573	87.7088	89.9831	36.2528	30.8531	33.553	-5.41056	4.54842	5.39968
37	M	40-49	C6-C7	1	1	0	0	0	64.867	68.701	66.784	69.6632	73.8302	71.7467	33.2833	27.2383	30.2608	-3.83405	-4.167	6.045
38	F	30-39	C2-C3	2	1	1	0	1	60.5228	65.4081	62.9654	76.1804	71.048	73.6142	32.2071	30.539	31.373	-4.88525	5.13238	1.66807
38	F	30-39	C3-C4	2	1	1	0	1	55.4976	59.4399	57.4688	79.3709	77.9479	78.6594	36.5632	33.3446	34.9539	-3.94222	1.42298	3.21857
38	F	30-39	C4-C5	3	1	1	0	1	63.3512	63.0697	63.2104	104.142	94.0283	99.0851	30.715	27.2798	28.9974	0.281503	10.1135	3.4352
38	F	30-39	C5-C6	3	1	1	0	1	60.8263	56.5167	58.6715	107.947	113.587	110.767	35.2176	42.9643	39.0909	4.30963	-5.64042	-7.7467
38	F	30-39	C6-C7	1	1	0	0	0	71.1603	74.8575	73.0089	98.4879	97.7958	98.1419	20.7958	17.1147	18.9552	-3.69719	0.692099	3.6811
39	F	40-49	C2-C3	1	1	0	0	0	41.3748	47.9137	44.6443	72.2306	79.1131	75.6718	52.9483	43.4577	48.203	-6.53892	-6.88243	9.49058
39	F	40-49	C3-C4	1	1	0	0	0	52.4061	50.1508	51.2785	78.181	85.1365	81.6587	40.0553	40.2658	40.1605	2.25528	-6.95554	-0.21047
39	F	40-49	C4-C5	1	1	0	0	0	46.0374	48.6433	47.3404	89.2228	95.9888	92.6058	43.9696	41.9811	42.9753	-2.60586	-6.76602	1.98853
39	F	40-49	C5-C6	1	1	0	0	0	48.6502	50.7347	49.6925	89.5038	92.8777	91.1907	41.355	39.4134	40.3842	-2.08448	-3.37386	1.94167
39	F	40-49	C6-C7	1	1	0	0	0	49.3904	57.9427	53.6665	92.6294	89.2344	90.9319	40.7316	32.0684	36.4	-8.55233	3.39496	8.66321
40	F	30-39	C2-C3	1	2	0	1	1	46.3221	65.4988	55.9104	58.7161	68.037	63.3765	57.8104	32.4873	45.1488	-19.1767	-9.32091	25.3231
40	F	30-39	C3-C4	1	1	0	0	0	51.1557	56.3265	53.7411	65.88	72.7458	69.3129	48.4703	38.966	43.7181	-5.17085	-6.86585	9.50427
40	F	30-39	C4-C5	1	1	0	0	0	59.004	54.5186	56.7613	93.5503	91.3147	92.4325	31.244	35.5128	33.3784	4.48542	2.23556	-4.26877
40	F	30-39	C5-C6	1	1	0	0	0	55.7671	54.3507	55.0589	95.2356	93.5782	94.4069	34.7408	35.8807	35.3107	1.41644	1.65743	-1.13982
40	F	30-39	C6-C7	1	1	0	0	0	63.1868	60.2548	61.7208	97.0695	96.4462	96.7578	27.8774	30.578	29.2277	2.93199	0.623272	-2.70066
41	M	40-49	C2-C3	1	1	0	0	0	52.964	54.3382	53.6511	68.5413	71.648	70.0946	46.2194	42.7568	44.4881	-1.37417	-3.10669	3.46263
41	M	40-49	C3-C4	1	1	0	0	0	56.2703	55.9993	56.1348	88.3109	76.0669	82.1889	33.7838	37.5058	35.6448	0.271026	12.244	-3.72203
41	M	40-49	C4-C5	1	1	0	0	0	52.8507	57.6231	55.2369	89.2455	76.4546	82.8501	37.1617	35.7678	36.4648	-4.7724	12.7909	1.39384
41	M	40-49	C5-C6	1	1	0	0	0	53.2914	51.5273	52.4093	89.5618	88.369	88.9654	36.7095	38.518	37.6137	1.76405	1.19273	-1.80843
41	M	40-49	C6-C7	1	1	0	0	0	70.2586	62.1074	66.183	90.4348	93.0775	91.7561	19.7505	28.0962	23.9233	8.15115	-2.64271	-8.34569
42	F	50-59	C2-C3	1	1	0	0	0	62.5557	59.9776	61.2666	62.7291	71.1027	66.9159	38.9226	35.3548	37.1387	2.57803	-8.37361	3.56786
42	F	50-59	C3-C4	1	1	0	0	0	61.7769	60.2477	61.0123	79.0525	87.2019	83.1272	30.6383	29.9116	30.2749	1.52924	-8.14937	0.726769
42	F	50-59	C4-C5	1	1	0	0	0	64.4119	60.4241	62.418	80.9816	67.3869	74.1842	27.354	38.7361	33.045	3.98786	13.5947	-11.382
42	F	50-59	C5-C6	1	2	0	1	1	64.9858	62.4498	63.7178	86.073	88.3622	87.2176	25.3643	27.6075	26.4859	2.53596	-2.2892	-2.24325
42	F	50-59	C6-C7	1	1	0	0	0	63.6999	65.7289	64.7144	82.5071	80.7348	81.6209	27.5074	26.1971	26.8523	-2.02902	1.77235	1.31029
43	M	30-39	C2-C3	1	1	0	0	0	51.6716	49.6316	50.6516	73.3236	72.0786	72.7011	44.262	47.04	45.651	2.04	1.24497	-2.77804
43	M	30-39	C3-C4	1	1	0	0	0	55.1595	58.5439	56.8517	85.1037	89.5121	87.3079	35.2868	31.4632	33.375	-3.38439	-4.40836	3.82361
43	M	30-39	C4-C5	1	1	0	0	0	59.4538	51.0589	55.2563	87.5351	83.6382	85.5867	30.6673	39.6589	35.1631	8.3949	3.89691	-8.99155
43	M	30-39	C5-C6	1	1	0	0	0	60.6147	58.5123	59.5635	82.6601	83.6281	83.1441	30.4677	32.2739	31.3708	2.10245	-0.967978	-1.80626
43	M	30-39	C6-C7	1	1	0	0	0	63.3469	64.3221	63.8345	87.1889	88.3223	87.7556	26.8219	25.7385	26.2802	-0.975168	-1.13336	1.08341
44	M	40-49	C2-C3	1	1	0	0	0	59.856	50.8907	55.3734	89.3318	82.9461	86.1389	30.2862	40.5517	35.419	8.96538	6.38563	-10.2656
44	M	40-49	C3-C4	1	1	0	0	0	54.2287	53.8839	54.0563	73.5008	73.6935	73.5971	40.5352	40.7609	40.648	0.344869	-0.192673	-0.225739
44	M	40-49	C4-C5	1	1	0	0	0	60.4673	63.4883	61.9778	81.4769	88.7209	85.0989	30.9788	26.5481	28.7635	-3.02093	-7.24401	4.43072
44	M	40-49	C5-C6	1	1	0	0	0	58.3359	62.6469	60.4914	88.7332	89.5058	89.1195	31.6984	27.3613	29.5298	-4.31098	-0.772557	4.3371
44	M	40-49	C6-C7	1	1	0	0	0	69.5594	66.1059	67.8327	90.6916	88.0366	89.3641	20.4526	23.9838	22.2182	3.45355	2.65507	-3.53122
45	F	40-49	C2-C3	1	1	0	0	0	58.5265	52.9686	55.7476	73.6187	71.9047	72.7617	35.3187	41.5301	38.4244	5.5579	1.71395	-6.21134
45	F	40-49	C3-C4	2	1	1	0	1	62.338	58.3498	60.3439	87.4685	86.3117	86.8901	27.7964	31.9127	29.8545	3.98818	1.15678	-4.11631
45	F	40-49	C4-C5	1	1	0	0	0	52.3717	50.267	51.3194	99.7796	93.9927	96.8861	39.3248	40.0135	39.6692	2.10469	5.78695	-0.688688
45	F	40-49	C5-C6	1	1	0	0	0	53.525	56.1956	54.8603	101.484	101.9	101.692	38.827	36.3962	37.6116	-2.67057	-0.416541	2.43085
45	F	40-49	C6-C7	1	1	0	0	0	59.7366	62.2408	60.9887	93.3395	96.9229	95.1312	30.4893	28.7595	29.6244	-2.50422	-3.58339	1.72979
46	M	30-39	C2-C3	1	2	0	1	1	63.743	63.1035	63.4233	69.2618	52.4782	60.87	35.9734	51.3296	43.6515	0.639576	16.7836	-15.3562
46	M	30-39	C3-C4	1	1	0	0	0	50.8427	63.8506	57.3467	88.3268	92.4078	90.3673	39.206	26.2761	32.7411	-13.0078	-4.08098	12.9299
46	M	30-39	C4-C5	1	2	0	1	1	55.3381	54.6651	55.0016	103.313	77.9765	90.6449	37.8493	37.9324	37.8909	0.673017	25.3368	-0.0831107
46	M	30-39	C5-C6	1	1	0	0	0	51.9435	49.2593	50.6014	94.2141	90.6485	92.4313	38.3734	40.7468	39.5601	2.68423	3.5656	-2.37343
46	M	30-39	C6-C7	1	1	0	0	0	73.9773	62.7503	68.3638	96.947	85.8334	91.3902	17.5425	27.6229	22.5827	11.2271	11.1136	-10.0804
47	F	30-39	C2-C3	1	1	0	0	0	48.5668	47.8578	48.2123	77.7371	79.4288	78.5829	43.2546	43.4157	43.3351	0.708946	-1.69168	-0.161074
47	F	30-39	C3-C4	1	1	0	0	0	66.7799	71.4778	69.1289	84.1771	86.9336	85.5553	24.0261	18.795	21.4106	-4.69794	-2.7565	5.23108
47	F	30-39	C4-C5	1	1	0	0	0	55.3185	62.0036	58.6611	85.0994	78.1622	81.6308	35.1253	30.8149	32.9701	-6.68514	6.93715	4.31048
47	F	30-39	C5-C6	1	1	0	0	0	61.8506	65.3535	63.602	98.1179	92.9729	95.5454	29.5007	24.8495	27.1751	-3.50294	5.14502	4.6512
47	F	30-39	C6-C7	1	1	0	0	0	61.4349	69.5755	65.5052	97.2368	85.3422	91.2895	29.6384	20.9992	25.3188	-8.1406	11.8946	8.63916
48	M	50-59	C2-C3	3	1	1	0	1	60.8086	60.4656	60.6371	73.2702	79.252	76.2611	35.7284	32.6888	34.2086	0.342999	-5.98176	3.03965
48	M	50-59	C3-C4	1	2	0	1	1	67.5338	64.0225	65.7781	85.1976	90.003	87.6003	23.0272	25.9754	24.5013	3.51129	-4.80547	-2.94818
48	M	50-59	C4-C5	1	2	0	1	1	63.7244	53.9638	58.8441	84.3171	82.6145	83.4658	26.9768	37.0247	32.0008	9.76056	1.70256	-10.0479
48	M	50-59	C5-C6	1	1	0	0	0	60.852	57.4024	59.1272	97.5307	91.2105	94.3706	30.2938	32.6272	31.4605	3.44961	6.32018	-2.33338
48	M	50-59	C6-C7	1	1	0	0	0	81.3802	74.7476	78.0639	70.8351	79.7124	75.2737	21.1562	18.5416	19.8489	6.63258	-8.87736	2.61461
49	M	40-49	C2-C3	1	1	0	0	0	48.1703	51.6296	49.9	78.7952	73.9123	76.3538	44.8245	43.9544	44.3895	-3.4593	4.88294	0.870009
49	M	40-49	C3-C4	1	1	0	0	0	50.516	52.7443	51.6301	88.7696	82.5594	85.6645	39.5117	38.2484	38.88	-2.22826	6.21022	1.26326
49	M	40-49	C4-C5	1	1	0	0	0	41.2344	55.4697	48.3521	85.4628	93.1188	89.2908	49.1291	34.7133	41.9212	-14.2353	-7.65603	14.4158
49	M	40-49	C5-C6	1	1	0	0	0	56.5776	60.2708	58.4242	84.0549	89.9996	87.0273	34.086	29.7285	31.9072	-3.69321	-5.94469	4.35753
49	M	40-49	C6-C7	1	1	0	0	0	56.5056	71.4088	63.9572	85.8783	85.4113	85.6448	33.8121	19.187	26.4995	-14.9032	0.467025	14.6251
50	M	50-59	C2-C3	1	1	0	0	0	42.1645	52.8706	47.5175	68.4836	78.4749	73.4792	57.3327	40.3403	48.8365	-10.7061	-9.99131	16.9924
50	M	50-59	C3-C4	1	1	0	0	0	42.6845	52.802	47.7432	80.6688	65.6625	73.1656	57.433	38.7508	48.0919	-10.1175	15.0063	18.6822
50	M	50-59	C4-C5	1	1	0	0	0	51.7679	48.7595	50.2637	82.5805	82.5772	82.5789	39.2156	42.2076	40.7116	3.0084	0.00322748	-2.99193
50	M	50-59	C5-C6	1	1	0	0	0	51.3871	59.9744	55.6808	85.9888	80.3366	83.1627	38.8987	31.8543	35.3765	-8.5873	5.65215	7.04442
50	M	50-59	C6-C7	1	1	0	0	0	69.0545	63.3301	66.1923	85.2073	89.4483	87.3278	21.537	26.6752	24.1061	5.72437	-4.24101	-5.13821
51	M	50-59	C2-C3	1	1	0	0	0	61.3259	64.1166	62.7212	80.7259	62.8177	71.7718	31.203	40.8774	36.0402	-2.79061	17.9083	-9.67441
51	M	50-59	C3-C4	1	1	0	0	0	54.0211	44.4918	49.2564	80.6421	74.9102	77.7761	37.5601	49.4082	43.4842	9.52929	5.73188	-11.8481
51	M	50-59	C4-C5	1	1	0	0	0	53.9497	45.4851	49.7174	89.9992	86.6045	88.3019	36.0467	44.7123	40.3795	8.46467	3.39469	-8.66566
51	M	50-59	C5-C6	1	1	0	0	0	46.2943	41.4366	43.8655	89.9985	90.0034	90.0009	43.7021	48.5598	46.131	4.85764	-0.00486172	-4.85764
51	M	50-59	C6-C7	1	1	0	0	0	68.9766	63.5312	66.2539	85.4599	87.674	86.567	21.5506	26.5834	24.067	5.4454	-2.21408	-5.0328
52	M	30-39	C2-C3	1	1	0	0	0	57.1772	61.6264	59.4018	67.037	84.8524	75.9447	43.3917	29.4273	36.4095	-4.44922	-17.8154	13.9644
52	M	30-39	C3-C4	1	1	0	0	0	54.6051	55.9953	55.3002	79.3348	95.9626	87.6487	37.4487	34.6684	36.0585	-1.39015	-16.6278	2.78033
52	M	30-39	C4-C5	1	1	0	0	0	55.5606	55.7823	55.6714	89.2592	76.0696	82.6644	34.4492	37.7132	36.0812	-0.221666	13.1896	-3.26408
52	M	30-39	C5-C6	1	1	0	0	0	62.7135	56.6324	59.673	91.374	96.1128	93.7434	27.3311	34.0753	30.7032	6.08111	-4.73882	-6.74417
52	M	30-39	C6-C7	1	1	0	0	0	66.956	78.4569	72.7064	95.9069	89.9967	92.9518	23.8734	11.5422	17.7078	-11.5009	5.91027	12.3312
53	M	50-59	C2-C3	1	1	0	0	0	53.0777	55.2379	54.1578	65.5189	72.7857	69.1523	48.4313	41.1703	44.8008	-2.16022	-7.26686	7.261
53	M	50-59	C3-C4	1	1	0	0	0	58.1593	56.995	57.5772	73.3691	81.6428	77.5059	36.8848	34.3184	35.6016	1.16429	-8.27367	2.56636
53	M	50-59	C4-C5	1	2	0	1	1	54.6007	51.0031	52.8019	80.5713	93.0641	86.8177	37.0136	39.1654	38.0895	3.59754	-12.4928	-2.15189
53	M	50-59	C5-C6	1	2	0	1	1	50.3273	46.4265	48.3769	84.4706	85.1038	84.7872	40.2111	43.9892	42.1001	3.90082	-0.633258	-3.77816
53	M	50-59	C6-C7	1	1	0	0	0	64.8998	57.3704	61.1351	77.719	90.1901	83.9545	28.3277	32.6285	30.4781	7.52941	-12.4711	-4.30084
54	M	60-69	C2-C3	1	1	0	0	0	58.4901	53.3496	55.9199	77.8654	78.4131	78.1393	35.231	39.9056	37.5683	5.14052	-0.547738	-4.67457
54	M	60-69	C3-C4	1	1	0	0	0	56.9677	60.7382	58.8529	82.9732	92.6604	87.8168	33.9649	29.4074	31.6861	-3.77052	-9.68715	4.55753
54	M	60-69	C4-C5	1	1	0	0	0	50.9523	52.0599	51.5061	87.8822	96.4725	92.1774	39.1236	38.6845	38.9041	-1.10767	-8.59033	0.439033
54	M	60-69	C5-C6	1	1	0	0	0	68.0531	57.9278	62.9905	97.6194	92.7592	95.1893	23.367	32.2207	27.7939	10.1253	4.86021	-8.85374
54	M	60-69	C6-C7	1	1	0	0	0	57.5953	63.8495	60.7224	93.5493	95.5524	94.5509	32.649	26.8252	29.7371	-6.2542	-2.00311	5.82375
55	M	50-59	C2-C3	1	2	0	1	1	61.8861	55.4042	58.6452	68.3477	70.7527	69.5502	38.2291	42.3458	40.2874	6.48189	-2.40499	-4.11669
55	M	50-59	C3-C4	1	2	0	1	1	55.3988	57.6203	56.5096	86.347	90.0012	88.1741	34.8483	32.378	33.6131	-2.22154	-3.65426	2.47031
55	M	50-59	C4-C5	1	2	0	1	1	52.0313	40.0486	46.04	83.1476	83.5462	83.3469	38.8005	50.6834	44.7419	11.9827	-0.398644	-11.8829
55	M	50-59	C5-C6	1	2	0	1	1	43.3254	59.12	51.2227	71.477	75.6061	73.5416	52.5399	34.7699	43.6549	-15.7945	-4.12911	17.7699
55	M	50-59	C6-C7	1	1	0	0	0	53.1235	60.3683	56.7459	81.3452	85.987	83.6661	38.219	29.9563	34.0876	-7.24477	-4.6418	8.26271
56	M	40-49	C2-C3	1	1	0	0	0	58.2331	47.8796	53.0563	66.7837	66.8299	66.8068	42.6311	52.5822	47.6067	10.3534	-0.0461816	-9.95108
56	M	40-49	C3-C4	1	1	0	0	0	57.6041	65.6476	61.6259	94.7818	80.9927	87.8873	33.929	24.8777	29.4034	-8.04351	13.7891	9.05128
56	M	40-49	C4-C5	1	1	0	0	0	58.1692	57.6039	57.8865	92.8383	84.5414	88.6899	31.9898	32.9688	32.4793	0.565258	8.29688	-0.978974
56	M	40-49	C5-C6	1	1	0	0	0	52.0032	59.1367	55.57	97.297	97.633	97.465	38.9434	31.998	35.4707	-7.13358	-0.335926	6.9454
56	M	40-49	C6-C7	1	1	0	0	0	67.1294	59.3533	63.2413	92.6094	100.953	96.7812	23.0365	32.957	27.9967	7.77609	-8.34359	-9.92051
57	F	50-59	C2-C3	2	2	1	1	1	63.7518	60.0802	61.916	68.4615	71.1089	69.7852	33.6757	35.2564	34.466	3.67167	-2.64743	-1.58064
57	F	50-59	C3-C4	2	2	1	1	1	56.3972	54.8874	55.6423	74.4248	80.8606	77.6427	37.9622	36.6342	37.2982	1.50973	-6.43578	1.32804
57	F	50-59	C4-C5	1	1	0	0	0	52.9653	48.7498	50.8576	103.636	96.0576	99.8469	40.2965	41.8873	41.0919	4.21547	7.57859	-1.59088
57	F	50-59	C5-C6	1	1	0	0	0	55.1933	52.6557	53.9245	84.2978	85.8267	85.0622	35.4079	37.6579	36.5329	2.53757	-1.52881	-2.25001
57	F	50-59	C6-C7	1	1	0	0	0	72.5885	74.731	73.6598	94.4336	96.6957	95.5646	18.0023	16.7387	17.3705	-2.14249	-2.26212	1.26364
58	M	30-39	C2-C3	1	1	0	0	0	60.7946	62.4437	61.6191	62.3664	65.8489	64.1076	44.0027	39.7115	41.8571	-1.6491	-3.48252	4.29123
58	M	30-39	C3-C4	1	2	0	1	1	56.802	51.44	54.121	71.6902	74.8963	73.2933	39.1405	42.5008	40.8206	5.36209	-3.20614	-3.36026
58	M	30-39	C4-C5	1	1	0	0	0	45.2701	51.6391	48.4546	96.3428	98.4804	97.4116	45.4284	39.6357	42.5321	-6.36901	-2.13762	5.7927
58	M	30-39	C5-C6	1	3	0	1	1	62.8834	44.9531	53.9183	72.2057	92.3504	82.2781	33.2809	45.139	39.2099	17.9302	-20.1447	-11.8581
58	M	30-39	C6-C7	1	1	0	0	0	72.4337	66.394	69.4138	87.877	86.6192	87.2481	17.7002	23.8736	20.7869	6.03966	1.25772	-6.17347
59	F	40-49	C2-C3	1	1	0	0	0	57.7867	55.707	56.7469	63.6354	73.0408	68.3381	42.3863	38.3001	40.3432	2.07977	-9.40539	4.08619
59	F	40-49	C3-C4	1	1	0	0	0	41.2696	37.9215	39.5956	90.1535	94.3946	92.274	48.7327	52.4278	50.5803	3.34803	-4.24114	-3.69505
59	F	40-49	C4-C5	1	1	0	0	0	49.119	54.803	51.961	104.537	105.78	105.159	44.5033	39.5921	42.0477	-5.68401	-1.24221	4.91119
59	F	40-49	C5-C6	1	1	0	0	0	53.8225	56.3184	55.0704	98.6277	103.994	101.311	37.5229	37.2337	37.3783	-2.4959	-5.36604	0.289251
59	F	40-49	C6-C7	1	1	0	0	0	60.6366	55.5995	58.1181	104.808	96.5202	100.664	33.5717	35.1897	34.3807	5.03717	8.28738	-1.61807
60	F	50-59	C2-C3	2	1	1	0	1	53.2804	56.4935	54.887	68.8741	68.9447	68.9094	42.9801	39.8882	41.4342	-3.21315	-0.0706216	3.09193
60	F	50-59	C3-C4	1	1	0	0	0	62.5382	59.1496	60.8439	85.9029	90.001	87.9519	27.8176	30.8503	29.3339	3.38856	-4.09809	-3.03266
60	F	50-59	C4-C5	1	1	0	0	0	53.3031	54.6073	53.9552	95.3148	93.0609	94.1879	37.2073	35.5642	36.3857	-1.30423	2.25386	1.64307
60	F	50-59	C5-C6	1	1	0	0	0	62.7444	58.8026	60.7735	98.3293	96.1385	97.2339	28.7069	31.9313	30.3191	3.94184	2.19077	-3.22436
60	F	50-59	C6-C7	1	1	0	0	0	68.2943	64.2841	66.2892	77.514	82.1205	79.8172	25.366	27.0657	26.2158	4.01019	-4.60647	-1.69964
61	M	50-59	C2-C3	1	1	0	0	0	59.3399	55.2003	57.2701	77.076	79.3045	78.1902	34.8412	37.7018	36.2715	4.13965	-2.2285	-2.86061
61	M	50-59	C3-C4	1	1	0	0	0	63.4138	58.7602	61.087	87.9132	87.9477	87.9305	26.6786	31.3199	28.9992	4.65357	-0.0345739	-4.64123
61	M	50-59	C4-C5	1	1	0	0	0	62.7781	57.156	59.967	90.0006	88.8264	89.4135	27.2243	32.8729	30.0486	5.62216	1.17424	-5.64854
61	M	50-59	C5-C6	1	1	0	0	0	59.3768	60.872	60.1244	93.9865	96.4447	95.2156	30.9365	29.9689	30.4527	-1.49523	-2.45821	0.967654
61	M	50-59	C6-C7	1	1	0	0	0	66.488	57.6154	62.0517	102.516	98.204	100.36	27.0064	33.6658	30.3361	8.8726	4.31152	-6.65935
62	M	40-49	C2-C3	1	1	0	0	0	63.8756	53.9843	58.9299	72.4255	71.0238	71.7246	33.5921	43.5028	38.5474	9.89129	1.40161	-9.91069
62	M	40-49	C3-C4	1	1	0	0	0	58.0319	59.3768	58.7043	88.6628	87.4648	88.0638	32.0012	30.7493	31.3752	-1.34492	1.198	1.25187
62	M	40-49	C4-C5	1	1	0	0	0	55.4022	55.7264	55.5643	89.4811	80.3459	84.9135	34.6072	35.99	35.2986	-0.324195	9.13521	-1.38281
62	M	40-49	C5-C6	1	1	0	0	0	54.3696	53.8072	54.0884	84.8469	80.0698	82.4584	36.1206	37.9664	37.0435	0.562381	4.77711	-1.84588
62	M	40-49	C6-C7	1	1	0	0	0	63.9524	64.8218	64.3871	94.0214	85.6112	89.8163	26.4032	25.6114	26.0073	-0.869443	8.41021	0.791817
63	M	40-49	C2-C3	1	2	0	1	1	59.987	55.4147	57.7009	75.7071	75.2528	75.4799	34.9965	39.5346	37.2656	4.57225	0.454284	-4.53809
63	M	40-49	C3-C4	1	1	0	0	0	65.926	58.6484	62.2872	81.8414	75.2477	78.5445	25.5926	35.4026	30.4976	7.2776	6.5937	-9.81003
63	M	40-49	C4-C5	1	1	0	0	0	65.9696	57.9639	61.9668	95.2133	93.4625	94.3379	24.6587	32.2658	28.4622	8.00571	1.75082	-7.60715
63	M	40-49	C5-C6	1	1	0	0	0	61.4828	60.0564	60.7696	86.4912	96.7478	91.6195	28.7723	30.8499	29.8111	1.42638	-10.2566	-2.0776
63	M	40-49	C6-C7	1	1	0	0	0	70.5756	69.0012	69.7884	94.5347	99.2041	96.8694	19.9858	23.103	21.5444	1.57443	-4.66944	-3.11719
64	M	40-49	C2-C3	1	1	0	0	0	59.4728	62.6599	61.0663	70.8442	75.3051	73.0746	38.546	32.7984	35.6722	-3.18716	-4.46087	5.7476
64	M	40-49	C3-C4	1	1	0	0	0	57.0376	54.4167	55.7272	90.4942	83.2388	86.8665	32.9661	36.4177	34.6919	2.62097	7.25544	-3.45164
64	M	40-49	C4-C5	1	1	0	0	0	50.5886	47.4197	49.0042	99.4	104.743	102.071	40.9636	46.2975	43.6306	3.1689	-5.34283	-5.33395
64	M	40-49	C5-C6	2	1	1	0	1	58.4363	53.7493	56.0928	75.4136	98.2086	86.8111	35.5103	37.4667	36.4885	4.68704	-22.795	-1.95633
64	M	40-49	C6-C7	1	1	0	0	0	67.1328	64.8657	65.9992	92.6652	91.438	92.0516	23.0377	25.1794	24.1086	2.26702	1.22722	-2.14168
65	F	40-49	C2-C3	1	1	0	0	0	59.8109	70.0932	64.952	78.7131	75.5672	77.1402	31.8765	23.7572	27.8169	-10.2823	3.14587	8.11925
65	F	40-49	C3-C4	1	1	0	0	0	54.6989	63.7294	59.2142	83.2232	88.7887	86.006	36.1427	26.3026	31.2226	-9.03051	-5.56551	9.84001
65	F	40-49	C4-C5	1	1	0	0	0	51.5326	57.4702	54.5014	72.7232	82.939	77.8311	43.5767	33.475	38.5259	-5.93764	-10.2158	10.1017
65	F	40-49	C5-C6	1	1	0	0	0	59.8917	65.5329	62.7123	89.9981	89.3704	89.6843	30.1073	24.4753	27.2913	-5.64119	0.62774	5.63199
65	F	40-49	C6-C7	1	1	0	0	0	66.3657	63.2237	64.7947	74.9149	91.0342	82.9745	28.5512	26.7992	27.6752	3.142	-16.1193	1.75199
66	F	50-59	C2-C3	1	1	0	0	0	47.0185	33.7607	40.3896	72.8046	71.1935	71.9991	46.9208	61.6686	54.2947	13.2578	1.61113	-14.7478
66	F	50-59	C3-C4	1	1	0	0	0	58.8533	62.8919	60.8726	85.2719	83.049	84.1604	31.5854	28.1309	29.8582	-4.03862	2.22292	3.45446
66	F	50-59	C4-C5	1	1	0	0	0	57.5823	56.5996	57.0909	93.9115	86.4812	90.1963	32.7123	33.6355	33.1739	0.9827	7.43033	-0.923218
66	F	50-59	C5-C6	1	1	0	0	0	56.5543	51.8263	54.1903	97.1396	92.7776	94.9586	34.4018	38.3121	36.3569	4.72804	4.36203	-3.91027
66	F	50-59	C6-C7	1	1	0	0	0	72.2312	76.0029	74.1171	95.5796	84.4591	90.0193	18.6824	15.0975	16.8899	-3.77164	11.1205	3.58494
67	M	30-39	C2-C3	1	1	0	0	0	51.8614	52.9643	52.4128	85.1996	73.0995	79.1495	38.9658	43.1504	41.0581	-1.10295	12.1001	-4.1846
67	M	30-39	C3-C4	1	1	0	0	0	56.0089	52.3614	54.1852	98.7656	98.2646	98.5151	35.4146	38.8575	37.136	3.64749	0.500997	-3.44293
67	M	30-39	C4-C5	1	1	0	0	0	53.7967	57.6326	55.7147	94.9162	98.3105	96.6134	36.6437	33.6761	35.1599	-3.83597	-3.39425	2.9676
67	M	30-39	C5-C6	1	1	0	0	0	54.702	51.7962	53.2491	95.8135	92.449	94.1313	35.9153	38.3084	37.1118	2.9058	3.36451	-2.39315
67	M	30-39	C6-C7	1	1	0	0	0	56.9605	54.3464	55.6535	85.694	90.8755	88.2848	33.3921	35.6676	34.5298	2.61408	-5.1815	-2.27552
68	M	50-59	C2-C3	1	1	0	0	0	60.5045	56.2501	58.3773	77.8474	83.0492	80.4483	33.3471	35.2324	34.2897	4.25441	-5.20182	-1.88531
68	M	50-59	C3-C4	1	1	0	0	0	59.3906	53.6523	56.5215	80.5394	81.3417	80.9406	32.3459	37.6984	35.0221	5.73831	-0.802369	-5.35247
68	M	50-59	C4-C5	1	1	0	0	0	49.6351	46.7732	48.2041	87.9209	89.6169	88.7689	40.4429	43.231	41.837	2.86186	-1.69596	-2.78809
68	M	50-59	C5-C6	1	1	0	0	0	61.0679	60.554	60.811	96.3607	95.9541	96.1574	29.7554	30.1602	29.9578	0.513867	0.406651	-0.40482
68	M	50-59	C6-C7	1	1	0	0	0	68.419	62.7604	65.5897	83.0935	92.1686	87.631	22.767	27.3412	25.0541	5.65858	-9.07511	-4.57425
69	M	30-39	C2-C3	1	1	0	0	0	72.2206	62.5235	67.372	58.111	69.853	63.982	39.4712	36.5714	38.0213	9.69706	-11.742	2.89975
69	M	30-39	C3-C4	1	1	0	0	0	65.826	51.526	58.676	91.2719	98.4413	94.8566	24.2117	39.7365	31.9741	14.3001	-7.1694	-15.5248
69	M	30-39	C4-C5	1	1	0	0	0	49.7154	58.593	54.1542	80.7565	97.0285	88.8925	41.7741	32.3601	37.0671	-8.87765	-16.2721	9.414
69	M	30-39	C5-C6	1	1	0	0	0	60.3732	60.5924	60.4828	107.282	112.586	109.934	35.2233	38.5648	36.894	-0.219229	-5.30378	-3.34146
69	M	30-39	C6-C7	1	1	0	0	0	67.1974	56.7528	61.9751	89.0925	97.0037	93.0481	22.8185	34.1661	28.4923	10.4446	-7.91117	-11.3476
70	M	40-49	C2-C3	1	1	0	0	0	66.1073	68.8814	67.4944	78.2181	73.6402	75.9292	28.0251	28.5973	28.3112	-2.77411	4.57796	-0.57227
70	M	40-49	C3-C4	1	1	0	0	0	61.0045	60.8311	60.9178	93.2925	90.6371	91.9648	29.2164	29.176	29.1962	0.173377	2.65539	0.0403864
70	M	40-49	C4-C5	1	1	0	0	0	51.2285	52.5999	51.9142	95.094	99.9142	97.5041	39.2314	39.1444	39.1879	-1.3714	-4.82021	0.0870124
70	M	40-49	C5-C6	1	1	0	0	0	49.7983	52.7885	51.2934	95.5463	100.019	97.7826	40.7475	38.9993	39.8734	-2.99013	-4.47255	1.74818
70	M	40-49	C6-C7	1	1	0	0	0	75.5945	71.1081	73.3513	92.4086	87.9963	90.2025	14.6182	19.0099	16.814	4.48635	4.41223	-4.39169
71	F	40-49	C2-C3	1	1	0	0	0	68.9351	62.4583	65.6967	64.4131	55.3104	59.8618	40.4486	37.6984	39.0735	6.47673	9.10273	2.75017
71	F	40-49	C3-C4	1	1	0	0	0	54.8582	46.1556	50.5069	85.9417	86.9097	86.4257	35.4477	44.0126	39.7302	8.70261	-0.968014	-8.56489
71	F	40-49	C4-C5	2	1	1	0	1	52.7338	49.6333	51.1835	106.295	101.183	103.739	41.8602	42.5348	42.1975	3.10048	5.11204	-0.674573
71	F	40-49	C5-C6	1	1	0	0	0	51.6036	46.1407	48.8721	102.502	98.4953	100.499	41.1275	45.1104	43.1189	5.46293	4.00678	-3.98291
71	F	40-49	C6-C7	1	2	0	1	1	48.7098	58.8037	53.7567	92.4794	78.336	85.4077	41.3961	33.7787	37.5874	-10.0939	14.1434	7.61741
72	M	60-69	C2-C3	1	1	0	0	0	62.3544	67.7137	65.034	56.8988	54.7842	55.8415	47.637	45.5451	46.5911	-5.35924	2.11464	2.09195
72	M	60-69	C3-C4	1	1	0	0	0	51.34	58.4745	54.9073	77.7411	85.2364	81.4888	41.283	31.9672	36.6251	-7.13448	-7.4953	9.31582
72	M	60-69	C4-C5	1	1	0	0	0	49.8861	51.8016	50.8438	92.6523	96.1684	94.4103	40.2341	38.8719	39.553	-1.91548	-3.51612	1.3622
72	M	60-69	C5-C6	1	1	0	0	0	58.0418	50.8055	54.4236	99.692	90.3971	95.0446	33.7408	39.198	36.4694	7.23624	9.29488	-5.45722
72	M	60-69	C6-C7	1	1	0	0	0	54.163	70.6642	62.4136	82.8276	76.4084	79.618	36.7719	23.9533	30.3626	-16.5012	6.41921	12.8186
73	M	40-49	C2-C3	1	1	0	0	0	58.446	51.9607	55.2034	87.9318	83.6561	85.7939	31.4462	40.0017	35.724	6.48538	4.27563	-8.55558
73	M	40-49	C3-C4	1	1	0	0	0	52.9487	54.0539	53.5013	74.7108	72.9335	73.8221	41.4652	39.6109	40.538	-1.10513	1.77733	1.85426
73	M	40-49	C4-C5	1	1	0	0	0	61.5073	63.2183	62.3628	82.2069	87.8809	85.0439	29.5288	27.6381	28.5835	-1.71093	-5.67401	1.89072
73	M	40-49	C5-C6	1	1	0	0	0	59.3259	62.1069	60.7164	88.9932	89.3958	89.1945	31.6384	27.7713	29.7048	-2.78098	-0.402557	3.8671
73	M	40-49	C6-C7	1	1	0	0	0	68.5894	66.8159	67.7027	90.0216	88.9866	89.5041	20.9426	23.1338	22.0382	1.77355	1.03507	-2.19122
74	F	40-49	C2-C3	1	1	0	0	0	57.4365	53.2786	55.3576	73.2787	72.4647	72.8717	35.8087	40.7801	38.2944	4.1579	0.813945	-4.97134
74	F	40-49	C3-C4	2	1	1	0	1	63.428	58.0798	60.7539	88.5385	86.1217	87.3301	26.7264	33.3427	30.0345	5.34818	2.41678	-6.61631
74	F	40-49	C4-C5	1	1	0	0	0	51.4117	51.077	51.2444	98.4396	94.2927	96.3661	39.3448	39.0035	39.1742	0.334692	4.14695	0.341312
74	F	40-49	C5-C6	1	1	0	0	0	53.585	55.3856	54.4853	102.174	101.17	101.672	37.347	37.4762	37.4116	-1.80057	1.00346	-0.129153
74	F	40-49	C6-C7	1	1	0	0	0	60.4366	61.0408	60.7387	94.2595	95.9329	95.0962	30.4193	30.2395	30.3294	-0.604221	-1.67339	0.179789
75	M	30-39	C2-C3	1	1	0	0	0	59.0078	61.662	60.3349	75.2827	81.3305	78.3066	36.1438	30.6296	33.3867	-2.65422	-6.04779	5.51422
75	M	30-39	C3-C4	1	1	0	0	0	63.8134	66.4749	65.1441	91.75	87.0346	89.3923	26.2536	23.7333	24.9935	-2.66149	4.71546	2.52024
75	M	30-39	C4-C5	1	1	0	0	0	55.422	60.2235	57.8228	110.116	103.575	106.845	41.5757	33.3175	37.4466	-4.80155	6.54069	8.25815
75	M	30-39	C5-C6	1	1	0	0	0	57.4303	60.313	58.8716	99.5989	97.1305	98.3647	34.3024	30.7029	32.5026	-2.88263	2.46846	3.59948
75	M	30-39	C6-C7	2	1	1	0	1	69.026	67.1562	68.0911	88.4491	95.43	91.9395	21.039	23.5546	22.2968	1.86974	-6.98099	-2.51559
76	M	40-49	C2-C3	1	1	0	0	0	39.6247	50.8713	45.248	72.8453	85.0503	78.9478	56.8472	39.983	48.4151	-11.2466	-12.2049	16.8642
76	M	40-49	C3-C4	1	1	0	0	0	55.334	60.0515	57.6927	66.0778	72.7768	69.4273	44.3096	35.4805	39.8951	-4.71747	-6.69902	8.82905
76	M	40-49	C4-C5	1	1	0	0	0	51.8598	47.0605	49.4601	80.2931	80.9671	80.6301	39.8107	44.3575	42.0841	4.79933	-0.673943	-4.5468
76	M	40-49	C5-C6	1	1	0	0	0	59.4052	52.3704	55.8878	85.5262	84.6927	85.1095	30.991	38.1363	34.5637	7.03481	0.833497	-7.14522
76	M	40-49	C6-C7	1	1	0	0	0	64.7674	68.0388	66.4031	75.3313	79.1847	77.258	29.7231	24.7296	27.2263	-3.2714	-3.85339	4.99351
77	M	40-49	C2-C3	1	1	0	0	0	64.3955	70.4892	67.4424	60.1285	65.4573	62.7929	43.0194	33.9109	38.4651	-6.09372	-5.32879	9.10847
77	M	40-49	C3-C4	1	1	0	0	0	56.5458	50.8973	53.7216	88.7964	88.378	88.5872	33.4867	39.1544	36.3206	5.64848	0.418465	-5.66769
77	M	40-49	C4-C5	1	1	0	0	0	46.2646	46.7613	46.5129	79.7803	84.0199	81.9001	45.5403	43.8638	44.702	-0.496723	-4.23954	1.67642
77	M	40-49	C5-C6	2	2	1	1	1	48.1347	54.2692	51.202	80.2382	75.8842	78.0612	43.5216	39.2654	41.3935	-6.13448	4.35394	4.25614
77	M	40-49	C6-C7	1	2	0	1	1	72.6274	71.2448	71.9361	69.6513	72.2234	70.9373	27.2774	26.3223	26.7998	1.38267	-2.57219	0.955095
78	M	30-39	C2-C3	1	1	0	0	0	59.4481	44.3582	51.9031	69.8994	77.2397	73.5695	39.2309	49.3769	44.3039	15.0899	-7.34032	-10.146
78	M	30-39	C3-C4	1	1	0	0	0	65.3527	59.9063	62.6295	76.5414	80.0607	78.3011	28.5261	32.0241	30.2751	5.44642	-3.51925	-3.49792
78	M	30-39	C4-C5	1	1	0	0	0	59.3435	57.2694	58.3064	74.376	87.7279	81.052	35.2193	32.8339	34.0266	2.07416	-13.3519	2.38547
78	M	30-39	C5-C6	1	1	0	0	0	69.1172	58.8852	64.0012	92.8497	87.165	90.0073	21.0973	31.2757	26.1865	10.2321	5.68473	-10.1784
78	M	30-39	C6-C7	1	1	0	0	0	64.5711	67.9064	66.2387	87.2191	79.7661	83.4926	25.6086	24.5855	25.097	-3.33529	7.453	1.02307
79	F	40-49	C2-C3	1	1	0	0	0	56.1082	46.79	51.4491	63.0613	70.963	67.0121	44.3556	48.1322	46.2439	9.31818	-7.90175	-3.77652
79	F	40-49	C3-C4	1	1	0	0	0	58.5004	58.1551	58.3277	84.7399	79.2587	81.9993	32.042	34.0331	33.0376	0.345325	5.48118	-1.99112
79	F	40-49	C4-C5	1	1	0	0	0	56.118	55.6056	55.8618	86.8312	91.93	89.3806	34.0684	34.4617	34.265	0.512383	-5.09872	-0.393267
79	F	40-49	C5-C6	1	1	0	0	0	56.8505	48.8881	52.8693	88.5035	89.9986	89.251	33.1967	41.1162	37.1565	7.96242	-1.4951	-7.91953
79	F	40-49	C6-C7	1	1	0	0	0	72.624	65.2971	68.9606	82.7521	75.9305	79.3413	18.9175	28.9141	23.9158	7.32694	6.82166	-9.99665
80	M	40-49	C2-C3	1	1	0	0	0	65.5352	68.2647	66.8999	69.2771	73.3252	71.3011	34.497	29.3059	31.9015	-2.72951	-4.04806	5.19114
80	M	40-49	C3-C4	1	1	0	0	0	65.8462	67.0123	66.4292	94.0884	87.6055	90.8469	24.5421	23.1266	23.8343	-1.16615	6.4829	1.41548
80	M	40-49	C4-C5	2	1	1	0	1	47.5295	65.4427	56.4861	87.5201	97.9501	92.7351	42.5789	25.9788	34.2789	-17.9133	-10.43	16.6001
80	M	40-49	C5-C6	1	2	0	1	1	67.7365	65.8733	66.8049	101.364	90.7812	96.0726	25.2771	24.1398	24.7085	1.86318	10.5828	1.13729
80	M	40-49	C6-C7	1	1	0	0	0	65.2625	74.4159	69.8392	86.3782	85.6091	85.9936	25.0355	16.2206	20.628	-9.15338	0.769103	8.81494
81	M	30-39	C2-C3	1	1	0	0	0	40.7861	63.2157	52.0009	67.8617	72.2852	70.0735	59.3795	34.26	46.8197	-22.4296	-4.4235	25.1195
81	M	30-39	C3-C4	1	1	0	0	0	56.5948	60.79	58.6924	81.8056	77.7784	79.792	34.6589	32.1356	33.3973	-4.1952	4.02724	2.52328
81	M	30-39	C4-C5	1	1	0	0	0	66.1399	57.6841	61.912	89.3984	88.2063	88.8023	23.8686	32.3779	28.1233	8.45577	1.1921	-8.50933
81	M	30-39	C5-C6	1	1	0	0	0	66.3869	61.3702	63.8785	85.2405	87.5381	86.3893	24.1449	28.7556	26.4502	5.01664	-2.29765	-4.61073
81	M	30-39	C6-C7	1	1	0	0	0	64.0473	63.9635	64.0054	91.8622	93.5013	92.6817	26.0309	26.3082	26.1695	0.0837708	-1.63904	-0.277339
82	M	50-59	C2-C3	1	1	0	0	0	41.2873	39.2594	40.2734	81.8518	83.35	82.6009	50.5122	52.0686	51.2904	2.02787	-1.49825	-1.55641
82	M	50-59	C3-C4	1	1	0	0	0	51.1524	47.8429	49.4977	87.6722	82.6058	85.139	38.9496	43.114	41.0318	3.3095	5.06639	-4.16438
82	M	50-59	C4-C5	1	1	0	0	0	57.7646	62.9627	60.3637	86.0928	86.4865	86.2897	32.5308	27.3026	29.9167	-5.19806	-0.393656	5.22819
82	M	50-59	C5-C6	1	1	0	0	0	67.4881	64.3695	65.9288	91.7288	94.7426	93.2357	22.583	26.1276	24.3553	3.11852	-3.01375	-3.54454
82	M	50-59	C6-C7	1	1	0	0	0	66.3321	61.2364	63.7842	97.2673	98.7599	98.0136	24.8925	30.3123	27.6024	5.09569	-1.49267	-5.41974
83	F	30-39	C2-C3	1	1	0	0	0	64.4582	65.0335	64.7458	74.3185	72.3529	73.3357	29.4557	30.0583	29.757	-0.575246	1.96551	-0.602593
83	F	30-39	C3-C4	1	1	0	0	0	55.9367	55.9718	55.9543	80.4062	87.3659	83.886	35.7606	34.159	34.9598	-0.0350208	-6.9597	1.60159
83	F	30-39	C4-C5	1	1	0	0	0	53.7388	59.8556	56.7972	78.1074	85.6093	81.8583	38.7787	30.5266	34.6526	-6.11671	-7.50184	8.2521
83	F	30-39	C5-C6	1	1	0	0	0	62.4058	66.0863	64.246	101.377	93.4393	97.408	30.2267	24.1867	27.2067	-3.68043	7.93722	6.03998
83	F	30-39	C6-C7	1	1	0	0	0	66.8917	71.9033	69.3975	88.9699	94.2527	91.6113	23.1283	18.619	20.8737	-5.01154	-5.28283	4.50928
84	M	60-69	C2-C3	1	3	0	1	1	62.5497	61.4977	62.0237	79.7797	83.4126	81.5962	30.4782	29.9973	30.2377	1.05194	-3.63286	0.480849
84	M	60-69	C3-C4	1	3	0	1	1	49.4814	50.6496	50.0655	84.8476	94.5922	89.7199	40.9871	39.7258	40.3564	-1.16815	-9.74468	1.26131
84	M	60-69	C4-C5	2	3	1	1	1	56.6573	52.4539	54.5556	95.394	95.1579	95.2759	33.8917	38.0243	35.958	4.20346	0.236096	-4.13253
84	M	60-69	C5-C6	3	1	1	0	1	56.6095	63.3799	59.9947	99.5893	101.277	100.433	35.0999	29.2657	32.1828	-6.77049	-1.6882	5.83417
84	M	60-69	C6-C7	1	1	0	0	0	61.061	58.9006	59.9808	102.107	113.232	107.67	31.8274	40.5364	36.1819	2.16039	-11.1253	-8.70894
85	F	50-59	C2-C3	2	1	1	0	1	53.202	56.3744	54.7882	74.1496	77.3198	75.7347	40.1698	35.7293	37.9496	-3.17244	-3.17016	4.44053
85	F	50-59	C3-C4	1	1	0	0	0	58.4861	55.4303	56.9582	83.3978	76.6969	80.0473	32.3545	37.7542	35.0544	3.0558	6.70089	-5.39965
85	F	50-59	C4-C5	1	1	0	0	0	57.2446	58.2526	57.7486	97.1757	89.8794	93.5276	33.7344	31.7527	32.7436	-1.00799	7.29632	1.98165
85	F	50-59	C5-C6	1	1	0	0	0	57.8398	59.3806	58.6102	100.099	96.2088	98.154	34.0887	31.3804	32.7345	-1.54083	3.89038	2.70823
85	F	50-59	C6-C7	1	1	0	0	0	70.4106	61.265	65.8378	78.8985	84.1495	81.524	22.7444	29.4342	26.0893	9.14562	-5.25091	-6.68981
86	F	40-49	C2-C3	1	1	0	0	0	60.7524	61.7349	61.2437	73.0467	72.4542	72.7504	33.5425	32.9679	33.2552	-0.982525	0.592413	0.574576
86	F	40-49	C3-C4	1	1	0	0	0	57.1006	57.4706	57.2856	91.8865	100.237	96.0617	32.9639	34.4929	33.7284	-0.37002	-8.35033	-1.52902
86	F	40-49	C4-C5	1	1	0	0	0	50.5822	45.8286	48.2054	92.9166	89.4714	91.194	39.5683	44.176	41.8722	4.75358	3.44517	-4.60766
86	F	40-49	C5-C6	1	1	0	0	0	50.0063	54.289	52.1476	90.4499	83.4044	86.9271	39.9973	36.5046	38.251	-4.2827	7.0455	3.49269
86	F	40-49	C6-C7	1	1	0	0	0	59.1238	54.9064	57.0151	84.5587	91.7171	88.1379	31.4558	35.1461	33.301	4.21736	-7.15842	-3.69027
87	F	50-59	C2-C3	3	3	1	1	1	43.377	41.8921	42.6345	78.0394	65.9458	71.9926	48.339	56.4808	52.4099	1.48487	12.0936	-8.14178
87	F	50-59	C3-C4	2	1	1	0	1	54.3874	52.1565	53.2719	89.6678	76.8861	83.2769	35.6181	40.8572	38.2376	2.23096	12.7817	-5.23903
87	F	50-59	C4-C5	3	1	1	0	1	49.6786	58.6678	54.1732	100.567	97.4256	98.9962	42.2655	32.4016	37.3336	-8.98921	3.14101	9.86391
87	F	50-59	C5-C6	3	2	1	1	1	58.8282	64.838	61.8331	95.5751	89.1074	92.3412	31.7807	25.1822	28.4814	-6.00974	6.46772	6.5985
87	F	50-59	C6-C7	1	1	0	0	0	52.1785	64.076	58.1272	100.104	97.1974	98.6505	39.6319	27.0532	33.3426	-11.8975	2.90613	12.5787
88	F	40-49	C2-C3	1	2	0	1	1	52.8294	44.21	48.5197	72.3589	78.4139	75.3864	39.9499	46.8501	43.4	8.61934	-6.055	-6.90022
88	F	40-49	C3-C4	1	1	0	0	0	58.9332	53.0048	55.969	84.5098	87.4039	85.9568	32.5273	36.6287	34.578	5.92833	-2.89413	-4.10143
88	F	40-49	C4-C5	1	1	0	0	0	57.447	58.2434	57.8452	85.9484	94.3084	90.1284	31.9296	31.5992	31.7644	-0.796345	-8.35995	0.33042
88	F	40-49	C5-C6	1	2	0	1	1	63.331	56.0516	59.6913	85.7384	100.424	93.0812	27.0073	37.1784	32.0928	7.27933	-14.6857	-10.1711
88	F	40-49	C6-C7	1	1	0	0	0	63.3133	71.77	67.5416	88.5269	86.0715	87.2992	26.1518	18.8266	22.4892	-8.45664	2.45535	7.32521
89	M	40-49	C2-C3	1	1	0	0	0	65.7133	55.657	60.6852	67.4023	67.6361	67.5192	36.5349	44.4903	40.5126	10.0563	-0.233854	-7.95537
89	M	40-49	C3-C4	1	1	0	0	0	49.3597	47.9774	48.6686	77.4071	78.8238	78.1155	42.9374	45.2141	44.0757	1.38228	-1.41664	-2.27667
89	M	40-49	C4-C5	1	1	0	0	0	48.1186	50.2538	49.1862	91.0712	95.5504	93.3108	41.3431	40.2551	40.7991	-2.13524	-4.47913	1.088
89	M	40-49	C5-C6	1	1	0	0	0	38.198	40.8548	39.5264	92.1412	101.357	96.7491	50.987	51.4388	51.2129	-2.65681	-9.21579	-0.451889
89	M	40-49	C6-C7	1	1	0	0	0	60.5968	61.1157	60.8562	85.1022	78.4719	81.7871	31.0844	30.601	30.8427	-0.518879	6.63036	0.483402
90	M	40-49	C2-C3	1	1	0	0	0	62.3736	55.5523	58.963	79.589	71.5322	75.5606	30.7374	41.682	36.2097	6.82128	8.05683	-10.9446
90	M	40-49	C3-C4	1	2	0	1	1	55.3926	61.2646	58.3286	67.4591	85.1151	76.2871	43.2517	29.2227	36.2372	-5.87202	-17.656	14.029
90	M	40-49	C4-C5	1	1	0	0	0	59.0171	60.2574	59.6373	89.1568	94.0204	91.5886	30.9935	30.0655	30.5295	-1.24028	-4.86368	0.928025
90	M	40-49	C5-C6	1	1	0	0	0	58.4141	60.0162	59.2152	96.203	92.6386	94.4208	32.3333	30.1258	31.2295	-1.6021	3.56437	2.20751
90	M	40-49	C6-C7	1	1	0	0	0	63.1853	65.4825	64.3339	100.078	102.095	101.086	28.9379	27.702	28.3199	-2.29723	-2.01701	1.23586
91	F	50-59	C2-C3	1	1	0	0	0	55.8498	61.6141	58.732	71.9321	76.3032	74.1176	38.7471	31.1199	34.9335	-5.76431	-4.3711	7.6272
91	F	50-59	C3-C4	1	1	0	0	0	61.6496	60.5296	61.0896	85.7203	82.3093	84.0148	28.7253	30.6497	29.6875	1.11995	3.411	-1.92433
91	F	50-59	C4-C5	1	1	0	0	0	54.8853	50.8762	52.8807	94.0043	91.3452	92.6747	35.4091	39.1536	37.2814	4.00917	2.6591	-3.74453
91	F	50-59	C5-C6	1	2	0	1	1	56.1224	52.3958	54.2591	91.1339	83.2502	87.192	33.8982	38.4163	36.1572	3.72664	7.88372	-4.51811
91	F	50-59	C6-C7	1	1	0	0	0	55.7353	53.8265	54.7809	97.506	90.8695	94.1877	35.3082	36.188	35.7481	1.90885	6.63641	-0.879844
92	F	30-39	C2-C3	1	1	0	0	0	62.9948	60.7444	61.8696	68.674	76.6035	72.6387	34.1861	31.8147	33.0004	2.25043	-7.9295	2.37144
92	F	30-39	C3-C4	1	1	0	0	0	57.3353	55.2392	56.2872	91.8315	74.3802	83.1058	37.1013	34.829	35.9651	2.09616	17.4513	2.27224
92	F	30-39	C4-C5	1	1	0	0	0	61.1855	55.9312	58.5583	99.4137	95.6453	97.5295	30.594	34.6634	32.6287	5.25421	3.76839	-4.06941
92	F	30-39	C5-C6	1	1	0	0	0	56.032	58.1175	57.0748	97.8355	89.1742	93.5048	35.1064	31.895	33.5007	-2.08542	8.66136	3.21143
92	F	30-39	C6-C7	1	1	0	0	0	72.3663	73.7852	73.0758	89.9985	93.5817	91.7901	17.6323	16.6265	17.1294	-1.41889	-3.58325	1.00583
93	M	50-59	C2-C3	1	1	0	0	0	59.0496	57.7773	58.4134	62.3613	74.1666	68.264	45.5243	37.9421	41.7332	1.27227	-11.8052	7.58224
93	M	50-59	C3-C4	1	1	0	0	0	58.4947	54.6705	56.5826	85.288	86.5858	85.9369	31.9345	35.5407	33.7376	3.82422	-1.2978	-3.60614
93	M	50-59	C4-C5	1	1	0	0	0	52.4396	60.7017	56.5707	83.7403	87.3981	85.5692	38.2641	29.4371	33.8506	-8.26211	-3.6578	8.82708
93	M	50-59	C5-C6	1	1	0	0	0	54.1545	58.5483	56.3514	84.7481	88.6605	86.7043	36.3513	31.4886	33.9199	-4.39374	-3.91245	4.86267
93	M	50-59	C6-C7	1	1	0	0	0	68.6914	71.5221	70.1067	90.5128	85.9442	88.2285	21.3116	18.9459	20.1287	-2.83065	4.56856	2.36565
94	M	30-39	C2-C3	1	1	0	0	0	44.1842	55.3621	49.7732	90.054	81.0699	85.562	45.8794	36.8093	41.3443	-11.1778	8.98416	9.07015
94	M	30-39	C3-C4	1	1	0	0	0	45.7436	56.3039	51.0238	79.1078	87.6558	83.3818	46.3051	33.8022	40.0537	-10.5604	-8.54798	12.5029
94	M	30-39	C4-C5	1	1	0	0	0	54.0677	53.9157	53.9917	92.933	95.9345	94.4338	36.092	36.7272	36.4096	0.151933	-3.00152	-0.635197
94	M	30-39	C5-C6	1	1	0	0	0	52.6541	52.7708	52.7124	92.9013	90.3943	91.6478	37.4989	37.233	37.366	-0.116654	2.50701	0.265908
94	M	30-39	C6-C7	1	1	0	0	0	63.6293	68.0878	65.8586	91.9633	91.1637	91.5635	26.4589	21.95	24.2044	-4.45842	0.799583	4.5089
95	F	30-39	C2-C3	1	1	0	0	0	60.5432	54.6124	57.5778	61.3831	58.8423	60.1127	41.7024	49.1834	45.4429	5.93073	2.5408	-7.481
95	F	30-39	C3-C4	1	1	0	0	0	59.514	54.2854	56.8997	72.8688	77.9284	75.3986	35.9181	38.3256	37.1218	5.22862	-5.05963	-2.4075
95	F	30-39	C4-C5	1	1	0	0	0	65.398	59.1955	62.2968	91.6543	90.3609	91.0076	24.6657	30.8077	27.7367	6.20248	1.29334	-6.14199
95	F	30-39	C5-C6	1	1	0	0	0	63.9426	56.8822	60.4124	90.8088	95.2674	93.0381	26.0679	33.6394	29.8537	7.06042	-4.45866	-7.57149
95	F	30-39	C6-C7	1	1	0	0	0	71.8224	68.6861	70.2542	98.7263	93.2825	96.0044	20.2998	21.5912	20.9455	3.13634	5.44377	-1.29139
96	M	30-39	C2-C3	2	2	1	1	1	51.3298	53.4222	52.376	65.0798	63.5547	64.3172	50.4993	49.7205	50.1099	-2.0924	1.52515	0.778797
96	M	30-39	C3-C4	1	1	0	0	0	52.751	57.7398	55.2454	71.4705	75.9354	73.7029	43.1315	35.9111	39.5213	-4.98882	-4.46487	7.22042
96	M	30-39	C4-C5	2	1	1	0	1	47.2448	59.876	53.5604	83.7241	71.3726	77.5483	43.4375	36.505	39.9712	-12.6312	12.3516	6.93251
96	M	30-39	C5-C6	1	1	0	0	0	62.4361	60.2168	61.3264	88.5094	90.6632	89.5863	27.6113	29.7921	28.7017	2.21927	-2.15388	-2.18085
96	M	30-39	C6-C7	1	1	0	0	0	58.3132	61.7468	60.03	103.101	102.716	102.909	34.8979	31.4722	33.1851	-3.43355	0.384783	3.42569
97	M	40-49	C2-C3	1	1	0	0	0	52.7134	59.86	56.2867	68.3679	76.1275	72.2477	46.5862	34.8709	40.7285	-7.14659	-7.75965	11.7153
97	M	40-49	C3-C4	1	1	0	0	0	55.0334	53.0161	54.0247	97.6461	93.1868	95.4165	36.0366	37.1654	36.601	2.01735	4.45926	-1.12883
97	M	40-49	C4-C5	1	1	0	0	0	64.5625	62.4554	63.509	94.6344	96.2418	95.4381	25.9179	28.3636	27.1408	2.10709	-1.60742	-2.44566
97	M	40-49	C5-C6	1	1	0	0	0	72.0901	65.8397	68.9649	110.088	104.951	107.519	27.4522	28.936	28.1941	6.25036	5.137	-1.48374
97	M	40-49	C6-C7	1	1	0	0	0	65.4908	65.7723	65.6316	93.4728	94.2968	93.8848	24.7843	24.6531	24.7187	-0.281488	-0.824051	0.131212
98	M	40-49	C2-C3	1	1	0	0	0	66.3381	62.0216	64.1798	75.7566	64.9744	70.3655	29.2878	40.7725	35.0302	4.3165	10.7822	-11.4847
98	M	40-49	C3-C4	1	1	0	0	0	60.9791	56.4957	58.7374	101.299	98.9506	100.125	31.5475	34.9946	33.271	4.48335	2.34796	-3.44706
98	M	40-49	C4-C5	1	1	0	0	0	48.6967	48.5886	48.6427	93.378	93.8907	93.6344	41.5029	41.6774	41.5902	0.108111	-0.512639	-0.174444
98	M	40-49	C5-C6	1	1	0	0	0	55.6022	48.6474	52.1248	94.4438	83.5263	88.9851	34.7666	42.0866	38.4266	6.95487	10.9175	-7.32005
98	M	40-49	C6-C7	1	1	0	0	0	64.1829	55.0052	59.5941	78.5804	69.923	74.2517	28.5825	41.9443	35.2634	9.17765	8.65745	-13.3618
99	F	40-49	C2-C3	1	1	0	0	0	60.3176	61.0689	60.6932	86.6641	90.977	88.8205	29.7199	29.1144	29.4172	-0.751337	-4.31289	0.605513
99	F	40-49	C3-C4	1	1	0	0	0	55.4915	55.311	55.4013	82.8492	88.7441	85.7967	35.4572	34.7225	35.0899	0.180537	-5.89485	0.734699
99	F	40-49	C4-C5	1	1	0	0	0	55.2461	53.6312	54.4387	84.8796	86.4551	85.6673	35.2406	36.5971	35.9188	1.61486	-1.57549	-1.35651
99	F	40-49	C5-C6	1	1	0	0	0	59.7706	61.7034	60.737	87.6493	88.1956	87.9224	30.3409	28.3648	29.3528	-1.93286	-0.546296	1.97613
99	F	40-49	C6-C7	1	1	0	0	0	58.9406	61.4355	60.188	79.4273	77.1189	78.2731	33.2008	31.843	32.5219	-2.49495	2.30838	1.35784
100	M	30-39	C2-C3	2	2	1	1	1	50.7798	53.7222	52.251	66.1998	63.2847	64.7422	51.5693	49.1005	50.3349	-2.9424	2.91515	2.4688
100	M	30-39	C3-C4	1	1	0	0	0	52.951	56.2898	54.6204	71.6005	74.7654	73.1829	41.8715	36.3311	39.1013	-3.33882	-3.16487	5.54042
100	M	30-39	C4-C5	2	1	1	0	1	46.6248	60.126	53.3754	83.8441	70.7826	77.3133	43.4475	35.225	39.3362	-13.5012	13.0616	8.22251
100	M	30-39	C5-C6	1	1	0	0	0	60.9861	60.6668	60.8264	89.7594	89.4432	89.6013	28.4013	28.6421	28.5217	0.319267	0.316124	-0.240849
100	M	30-39	C6-C7	1	1	0	0	0	59.8132	60.2968	60.055	102.831	103.026	102.929	34.4579	31.5122	32.9851	-0.483549	-0.195217	2.94569
101	M	40-49	C2-C3	1	1	0	0	0	53.4834	59.71	56.5967	68.9879	75.6075	72.2977	45.7362	36.1809	40.9585	-6.22659	-6.61965	9.5553
101	M	40-49	C3-C4	1	1	0	0	0	53.5934	54.3261	53.9597	96.3161	93.1968	94.7565	36.4166	36.2554	36.336	-0.732655	3.11926	0.161172
101	M	40-49	C4-C5	1	1	0	0	0	63.2625	63.0054	63.134	96.0144	95.7518	95.8831	26.4479	27.4136	26.9308	0.25709	0.262583	-0.965658
101	M	40-49	C5-C6	1	1	0	0	0	70.7201	66.3297	68.5249	108.998	106.181	107.589	27.7322	27.736	27.7341	4.39036	2.817	-0.0037358
101	M	40-49	C6-C7	1	1	0	0	0	66.6708	64.8323	65.7516	94.8128	93.3368	94.0748	24.0543	25.1331	24.5937	1.83851	1.47595	-1.07879
102	F	50-59	C2-C3	1	1	0	0	0	43.8038	52.0259	47.9149	72.9	68.0552	70.4776	50.1111	44.7112	47.4112	-8.22206	4.84486	5.39988
102	F	50-59	C3-C4	1	1	0	0	0	67.4054	67.8002	67.6028	70.7322	70.0752	70.4037	30.4309	30.5851	30.508	-0.394711	0.656966	-0.154189
102	F	50-59	C4-C5	1	1	0	0	0	73.8588	63.512	68.6854	72.3163	80.1041	76.2102	24.3156	28.5506	26.4331	10.3468	-7.78781	-4.23508
102	F	50-59	C5-C6	1	1	0	0	0	67.1701	66.9019	67.036	91.5998	93.7546	92.6772	22.8909	23.4357	23.1633	0.268273	-2.15475	-0.54472
102	F	50-59	C6-C7	1	1	0	0	0	55.8217	62.7229	59.2723	86.454	93.9072	90.1806	34.4157	27.6043	31.01	-6.90113	-7.45317	6.81141
103	F	50-59	C2-C3	1	1	0	0	0	52.0431	54.9511	53.4971	56.9635	59.0256	57.9945	53.3781	48.703	51.0406	-2.90798	-2.06207	4.67515
103	F	50-59	C3-C4	1	1	0	0	0	49.6415	56.4406	53.041	81.8702	80.7927	81.3315	41.5135	35.1311	38.3223	-6.79903	1.07747	6.38243
103	F	50-59	C4-C5	1	1	0	0	0	58.1402	62.5682	60.3542	92.8566	97.4723	95.1645	32.0155	28.5968	30.3061	-4.42791	-4.61575	3.41868
103	F	50-59	C5-C6	1	1	0	0	0	61.2238	59.4362	60.33	89.0608	88.9148	88.9878	28.7944	30.5872	29.6908	1.78764	0.14599	-1.79279
103	F	50-59	C6-C7	1	1	0	0	0	61.6419	67.1788	64.4104	92.2665	102.491	97.3785	28.4701	26.3671	27.4186	-5.53686	-10.2241	2.10294
104	M	40-49	C2-C3	1	1	0	0	0	63.8314	57.987	60.9092	75.8768	85.9675	80.9221	31.414	32.7135	32.0637	5.84439	-10.0907	-1.29947
104	M	40-49	C3-C4	1	1	0	0	0	66.2707	69.5276	67.8992	89.2024	86.6096	87.906	23.7478	20.7802	22.264	-3.25687	2.59274	2.96759
104	M	40-49	C4-C5	1	1	0	0	0	67.1731	72.939	70.056	89.369	99.8473	94.6081	22.8378	19.8534	21.3456	-5.76589	-10.4783	2.98433
104	M	40-49	C5-C6	1	1	0	0	0	66.6567	70.0972	68.377	105.055	105.721	105.388	28.281	25.7929	27.0369	-3.44058	-0.666387	2.48809
104	M	40-49	C6-C7	1	1	0	0	0	57.0975	53.0642	55.0808	89.4958	107.74	98.618	32.9074	42.3576	37.6325	4.03332	-18.2443	-9.45027
105	F	50-59	C2-C3	1	1	0	0	0	61.4357	60.3176	60.8766	63.9691	70.3327	67.1509	37.8826	36.6648	37.2737	1.11803	-6.36361	1.21786
105	F	50-59	C3-C4	1	1	0	0	0	60.8169	60.6977	60.7573	80.0325	87.1919	83.6122	29.9483	30.0916	30.0199	0.119235	-7.15937	-0.143231
105	F	50-59	C4-C5	1	1	0	0	0	63.9419	61.4741	62.708	80.8916	68.2669	74.5792	28.104	38.2061	33.155	2.46786	12.6247	-10.102
105	F	50-59	C5-C6	1	2	0	1	1	65.0158	62.3398	63.6778	84.853	88.6922	86.7726	24.5843	28.6675	26.6259	2.67596	-3.8392	-4.08325
105	F	50-59	C6-C7	1	1	0	0	0	65.1699	65.3389	65.2544	81.5371	81.8248	81.6809	26.9074	27.4971	27.2023	-0.169017	-0.287654	-0.589709
106	M	30-39	C2-C3	1	1	0	0	0	51.5216	49.6816	50.6016	72.2136	73.0586	72.6361	44.852	45.57	45.211	1.84	-0.845032	-0.718035
106	M	30-39	C3-C4	1	1	0	0	0	55.3395	57.8139	56.5767	85.6837	88.0321	86.8579	34.0768	32.5332	33.305	-2.47439	-2.34836	1.54361
106	M	30-39	C4-C5	1	1	0	0	0	58.8538	51.7189	55.2863	86.8651	83.9382	85.4017	30.6973	39.2589	34.9781	7.1349	2.92691	-8.56155
106	M	30-39	C5-C6	1	1	0	0	0	60.0947	59.3123	59.7035	83.2101	82.7181	82.9641	30.4977	31.8939	31.1958	0.782448	0.492022	-1.39626
106	M	30-39	C6-C7	1	1	0	0	0	64.6369	63.9321	64.2845	88.2189	87.3923	87.8056	25.5419	26.3785	25.9602	0.704832	0.826636	-0.836589
107	F	60-69	C2-C3	1	1	0	0	0	59.5087	65.8789	62.6938	64.7006	65.2836	64.9921	42.9551	29.6421	36.2986	-6.37017	-0.583054	13.313
107	F	60-69	C3-C4	2	3	1	1	1	61.9815	51.1305	56.556	88.7695	94.0178	91.3936	28.7037	39.1803	33.942	10.8509	-5.24829	-10.4766
107	F	60-69	C4-C5	2	3	1	1	1	50.2331	47.0209	48.627	110.545	100.28	105.413	48.5802	45.0087	46.7945	3.21227	10.2654	3.57149
107	F	60-69	C5-C6	2	2	1	1	1	48.6979	44.1528	46.4253	101.614	96.4335	99.0236	43.4492	47.7558	45.6025	4.54509	5.18024	-4.30659
107	F	60-69	C6-C7	1	1	0	0	0	57.1863	43.6199	50.4031	93.9612	93.9603	93.9608	34.1417	46.6824	40.412	13.5665	0.000848447	-12.5407
108	F	30-39	C2-C3	1	1	0	0	0	55.1675	48.6928	51.9302	77.813	77.4155	77.6142	37.7958	43.9104	40.8531	6.47473	0.397492	-6.11456
108	F	30-39	C3-C4	1	1	0	0	0	50.6494	49.6959	50.1726	91.5551	90.6096	91.0824	39.3802	40.7207	40.0504	0.953446	0.945476	-1.34053
108	F	30-39	C4-C5	1	1	0	0	0	51.9391	49.7443	50.8417	94.2874	90.8183	92.5529	38.5527	39.3971	38.9749	2.19486	3.46909	-0.844396
108	F	30-39	C5-C6	1	1	0	0	0	47.7985	53.9803	50.8894	89.2743	90.7393	90.0068	41.4204	36.4685	38.9445	-6.18188	-1.465	4.95188
108	F	30-39	C6-C7	1	1	0	0	0	60.1523	64.5308	62.3416	91.9324	90.5187	91.2256	29.4249	24.9657	27.1953	-4.37856	1.4137	4.45921
109	M	30-39	C2-C3	1	1	0	0	0	64.8177	66.6414	65.7295	60.9399	60.2813	60.6106	42.3547	40.1042	41.2294	-1.82371	0.658564	2.25051
109	M	30-39	C3-C4	1	1	0	0	0	53.535	48.5274	51.0312	94.4807	95.6669	95.0738	37.3415	41.0616	39.2015	5.00762	-1.18627	-3.72006
109	M	30-39	C4-C5	1	1	0	0	0	51.9971	55.0008	53.4989	113.827	108.316	111.071	48.5655	40.5417	44.5536	-3.00368	5.51095	8.02372
109	M	30-39	C5-C6	1	1	0	0	0	53.7645	53.7248	53.7446	104.112	103.965	104.039	40.645	38.8505	39.7477	0.039769	0.146762	1.79457
109	M	30-39	C6-C7	1	1	0	0	0	44.5248	56.8839	50.7043	94.2549	94.3658	94.3103	46.3866	33.1629	39.7748	-12.359	-0.110963	13.2236
110	M	60-69	C2-C3	1	1	0	0	0	54.643	59.538	57.0905	77.7621	86.2059	81.984	39.2816	29.885	34.5833	-4.89506	-8.44381	9.3966
110	M	60-69	C3-C4	2	1	1	0	1	54.1896	41.2588	47.7242	88.2436	91.7185	89.9811	34.7049	49.4833	42.0941	12.9307	-3.47484	-14.7784
110	M	60-69	C4-C5	2	1	1	0	1	45.7076	50.2832	47.9954	93.8551	95.4055	94.6303	45.1022	40.1386	42.6204	-4.57552	-1.55038	4.9636
110	M	60-69	C5-C6	1	1	0	0	0	53.9761	50.0225	51.9993	91.3391	89.5011	90.4201	34.8113	39.6449	37.2281	3.95363	1.83793	-4.83363
110	M	60-69	C6-C7	1	1	0	0	0	52.7448	49.7511	51.2479	94.7233	88.3384	91.5308	37.5103	40.4742	38.9923	2.99361	6.38482	-2.96384
111	F	40-49	C2-C3	1	1	0	0	0	48.4903	66.284	57.3872	85.8428	82.401	84.1219	41.3128	23.3835	32.3482	-17.7937	3.44171	17.9293
111	F	40-49	C3-C4	1	1	0	0	0	57.108	51.2837	54.1959	93.729	94.6465	94.1878	32.8514	38.9378	35.8946	5.82431	-0.91749	-6.08633
111	F	40-49	C4-C5	1	1	0	0	0	54.9305	58.3671	56.6488	95.1192	91.3572	93.2382	36.0456	31.0339	33.5397	-3.43668	3.76192	5.01164
111	F	40-49	C5-C6	2	2	1	1	1	40.365	49.6997	45.0324	96.4354	83.2337	89.8346	51.0883	41.2863	46.1873	-9.33472	13.2017	9.80193
111	F	40-49	C6-C7	1	1	0	0	0	57.7139	50.8584	54.2861	85.7685	77.7896	81.7791	31.2018	43.2063	37.204	6.85551	7.97892	-12.0045
112	F	40-49	C2-C3	1	1	0	0	0	53.9636	56.4676	55.2156	76.7468	76.3179	76.5323	38.9188	36.4974	37.7081	-2.50408	0.428946	2.42139
112	F	40-49	C3-C4	1	1	0	0	0	58.2555	53.2618	55.7587	83.3308	86.1725	84.7516	32.4893	36.5517	34.5205	4.99365	-2.84177	-4.06243
112	F	40-49	C4-C5	1	1	0	0	0	54.4566	46.2624	50.3595	95.2867	95.3408	95.3138	35.8332	43.6828	39.758	8.19415	-0.0540174	-7.84967
112	F	40-49	C5-C6	1	1	0	0	0	49.2645	58.3723	53.8184	97.437	95.7727	96.6048	42.4179	33.421	37.9195	-9.10783	1.66423	8.9969
112	F	40-49	C6-C7	1	1	0	0	0	63.721	60.8408	62.2809	92.673	91.1299	91.9015	25.6313	29.141	27.3861	2.8803	1.54311	-3.50969
113	F	50-59	C2-C3	2	1	1	0	1	47.93	40.0818	44.0059	71.709	74.5721	73.1405	46.1379	53.2548	49.6963	7.84823	-2.86306	-7.11692
113	F	50-59	C3-C4	1	2	0	1	1	37.3661	43.0484	40.2072	96.1715	97.8569	97.0142	52.7075	47.4331	50.0703	-5.68224	-1.68542	5.27437
113	F	50-59	C4-C5	1	1	0	0	0	46.339	57.9107	52.1249	96.7143	107.906	102.31	44.1728	39.5543	41.8635	-11.5717	-11.1917	4.61851
113	F	50-59	C5-C6	2	1	1	0	1	39.6325	58.5198	49.0761	98.1736	88.8	93.4868	50.3605	31.2703	40.8154	-18.8873	9.37365	19.0902
113	F	50-59	C6-C7	1	1	0	0	0	58.3671	62.2588	60.313	77.4545	80.188	78.8213	34.9616	30.3516	32.6566	-3.89176	-2.73354	4.60996
114	M	50-59	C2-C3	2	1	1	0	1	60.0215	81.9214	70.9715	73.1631	67.2592	70.2112	35.6794	25.6859	30.6826	-21.8999	5.90396	9.99355
114	M	50-59	C3-C4	1	1	0	0	0	68.7271	68.2438	68.4854	71.9306	78.2823	75.1065	28.4261	24.7554	26.5907	0.483289	-6.35166	3.67069
114	M	50-59	C4-C5	1	1	0	0	0	62.4041	59.5347	60.9694	90.3658	93.3509	91.8583	27.2576	30.9983	29.1279	2.86945	-2.98518	-3.74075
114	M	50-59	C5-C6	2	2	1	1	1	56.1857	48.4262	52.3059	87.8651	90.8072	89.3362	33.6407	40.1474	36.8941	7.75954	-2.94205	-6.50663
114	M	50-59	C6-C7	2	2	1	1	1	56.7434	61.7653	59.2544	83.6057	77.9406	80.7732	34.0796	30.1243	32.102	-5.02195	5.66511	3.95532
115	M	40-49	C2-C3	1	1	0	0	0	61.1606	60.6222	60.8914	72.1378	62.5703	67.3541	34.9915	44.6743	39.8329	0.538414	9.5675	-9.68282
115	M	40-49	C3-C4	2	2	1	1	1	66.8087	68.2153	67.512	80.3306	93.5809	86.9557	25.1216	20.7995	22.9606	-1.4066	-13.2503	4.32208
115	M	40-49	C4-C5	1	1	0	0	0	57.5363	56.8435	57.1899	89.1356	90.2276	89.6816	32.7248	33.3996	33.0622	0.692795	-1.09202	-0.674824
115	M	40-49	C5-C6	1	1	0	0	0	65.4726	61.4708	63.4717	97.0891	97.6337	97.3614	25.344	29.2569	27.3004	4.00183	-0.54466	-3.91289
115	M	40-49	C6-C7	1	1	0	0	0	62.8561	58.6033	60.7297	104.906	97.6789	101.293	32.0199	32.1104	32.0651	4.2528	7.22752	-0.0905161
116	F	40-49	C2-C3	1	1	0	0	0	54.8501	56.1329	55.4915	67.7004	67.4897	67.595	42.2038	42.7718	42.4878	-1.28281	0.210743	-0.568022
116	F	40-49	C3-C4	1	1	0	0	0	55.1679	54.433	54.8005	87.9558	86.2521	87.1039	34.8712	35.6234	35.2473	0.734844	1.70361	-0.752226
116	F	40-49	C4-C5	1	1	0	0	0	52.0288	58.1464	55.0876	90.8024	92.4227	91.6125	36.9237	31.6797	34.3017	-6.11763	-1.62028	5.24397
116	F	40-49	C5-C6	1	1	0	0	0	41.5427	55.941	48.7418	84.7954	85.8829	85.3392	48.0175	33.0512	40.5343	-14.3983	-1.08741	14.9662
116	F	40-49	C6-C7	1	1	0	0	0	59.3746	54.4563	56.9155	85.6991	95.3189	90.509	30.7104	35.8573	33.2839	4.91827	-9.61974	-5.14692
117	M	40-49	C2-C3	1	1	0	0	0	74.3399	74.0785	74.2092	71.291	76.1935	73.7423	25.3919	23.6224	24.5072	0.261374	-4.90246	1.76953
117	M	40-49	C3-C4	1	1	0	0	0	65.2621	58.0645	61.6633	86.3125	77.5039	81.9082	25.1164	34.7154	29.9159	7.19752	8.8086	-9.59898
117	M	40-49	C4-C5	1	1	0	0	0	65.6778	65.0572	65.3675	91.6073	95.7367	93.672	23.387	26.2445	24.8157	0.620616	-4.1294	-2.85749
117	M	40-49	C5-C6	1	1	0	0	0	55.5045	67.7159	61.6102	103.491	96.1333	99.812	37.9377	23.8508	30.8943	-12.2114	7.35744	14.0869
117	M	40-49	C6-C7	1	1	0	0	0	69.8352	56.5351	63.1851	78.565	98.9826	88.7738	22.9132	34.5122	28.7127	13.3	-20.4176	-11.599
118	M	40-49	C2-C3	1	1	0	0	0	66.1581	62.1916	64.1748	74.9166	66.1144	70.5155	30.2478	39.7225	34.9852	3.9665	8.80223	-9.47474
118	M	40-49	C3-C4	1	1	0	0	0	60.4691	57.9557	59.2124	100.479	99.5406	100.01	31.9675	33.8046	32.886	2.51335	0.937958	-1.83706
118	M	40-49	C4-C5	1	1	0	0	0	48.6367	48.9986	48.8177	93.968	92.4007	93.1844	42.3629	41.2774	41.8202	-0.361889	1.56736	1.08556
118	M	40-49	C5-C6	1	1	0	0	0	55.1722	48.9574	52.0648	94.1538	84.6663	89.4101	35.7366	41.4566	38.5966	6.21487	9.48747	-5.72005
118	M	40-49	C6-C7	1	1	0	0	0	63.1229	55.3152	59.2191	77.4904	71.153	74.3217	29.1725	40.7143	34.9434	7.80765	6.33745	-11.5418
119	M	50-59	C2-C3	1	1	0	0	0	63.5488	56.0225	59.7856	77.7575	75.4001	76.5788	30.5896	38.8809	34.7353	7.52631	2.35738	-8.29127
119	M	50-59	C3-C4	1	1	0	0	0	62.7747	55.4919	59.1333	82.5102	85.5524	84.0313	28.4042	34.8763	31.6403	7.2828	-3.04219	-6.47212
119	M	50-59	C4-C5	1	1	0	0	0	63.5876	54.8596	59.2236	103.782	91.5132	97.6475	30.3057	35.1827	32.7442	8.72803	12.2686	-4.87697
119	M	50-59	C5-C6	1	1	0	0	0	57.1848	65.6351	61.41	81.867	75.109	78.488	34.0597	29.0804	31.5701	-8.45029	6.75795	4.97934
119	M	50-59	C6-C7	1	1	0	0	0	71.6012	72.1942	71.8977	88.5133	81.1074	84.8104	18.4603	20.0363	19.2483	-0.592943	7.4059	-1.57592
120	M	40-49	C2-C3	1	1	0	0	0	52.1996	46.1076	49.1536	84.5815	84.7987	84.6901	39.6503	44.7532	42.2017	6.09204	-0.217257	-5.1029
120	M	40-49	C3-C4	1	1	0	0	0	61.078	57.1345	59.1062	71.0877	73.2846	72.1861	35.0639	37.4251	36.2445	3.94348	-2.19692	-2.36125
120	M	40-49	C4-C5	1	1	0	0	0	61.5975	49.0873	55.3424	78.373	75.0424	76.7077	30.2359	44.595	37.4154	12.5102	3.33068	-14.3591
120	M	40-49	C5-C6	1	1	0	0	0	58.7906	60.9682	59.8794	82.9799	85.1724	84.0761	32.6844	30.031	31.3577	-2.17763	-2.19249	2.6534
120	M	40-49	C6-C7	1	1	0	0	0	63.8598	63.4526	63.6562	86.4258	81.9908	84.2083	27.419	26.7598	27.0894	0.407247	4.43502	0.659169
121	F	30-39	C2-C3	1	1	0	0	0	45.8846	56.5709	51.2278	69.538	68.5699	69.054	51.0317	39.2085	45.1201	-10.6863	0.968147	11.8231
121	F	30-39	C3-C4	1	1	0	0	0	51.6551	56.0191	53.8371	77.1131	74.1479	75.6305	42.072	39.2057	40.6388	-4.36395	2.96522	2.8663
121	F	30-39	C4-C5	1	1	0	0	0	50.9844	52.472	51.7282	85.1579	77.0796	81.1188	40.2879	38.9679	39.6279	-1.48767	8.07824	1.32009
121	F	30-39	C5-C6	1	1	0	0	0	48.8035	47.4009	48.1022	90.7502	92.4124	91.5813	40.3494	42.7224	41.5359	1.40256	-1.6622	-2.37304
121	F	30-39	C6-C7	1	1	0	0	0	61.8848	59.8138	60.8493	79.3906	74.321	76.8558	29.3508	35.5359	32.4433	2.07094	5.06959	-6.18516
122	F	50-59	C2-C3	2	1	1	0	1	59.5142	60.6142	60.0642	73.1501	78.4507	75.8004	31.7927	46.8206	39.3067	-1.1	-5.30063	-15.0279
122	F	50-59	C3-C4	2	2	1	1	1	49.4358	53.7157	51.5757	101.365	98.3217	99.8435	41.8623	36.7804	39.3214	-4.27989	3.04367	5.0819
122	F	50-59	C4-C5	1	1	0	0	0	47.3337	51.1804	49.2571	106.032	101.997	104.015	46.965	41.1662	44.0656	-3.8467	4.0342	5.79883
122	F	50-59	C5-C6	2	1	1	0	1	56.7775	46.8164	51.7969	98.6216	100.843	99.7323	35.0511	45.5011	40.2761	9.96104	-2.22134	-10.45
122	F	50-59	C6-C7	1	2	0	1	1	58.6951	65.1044	61.8998	101.426	98.7627	100.094	32.4991	27.2991	29.8991	-6.40924	2.66332	5.20001
123	M	40-49	C2-C3	1	1	0	0	0	59.2881	50.7183	55.0032	71.3228	70.6703	70.9966	37.2312	47.7643	42.4978	8.56985	0.65251	-10.5331
123	M	40-49	C3-C4	1	1	0	0	0	53.1598	50.503	51.8314	83.6964	85.0021	84.3493	38.5934	39.7039	39.1486	2.65678	-1.30575	-1.11055
123	M	40-49	C4-C5	1	1	0	0	0	53.3312	56.1723	54.7517	79.4229	79.1561	79.2895	38.7193	35.9688	37.3441	-2.84108	0.266847	2.75053
123	M	40-49	C5-C6	1	1	0	0	0	54.2003	55.3542	54.7772	93.0039	89.4094	91.2067	35.9419	34.0683	35.0051	-1.15386	3.59454	1.87363
123	M	40-49	C6-C7	1	1	0	0	0	63.5548	64.1307	63.8428	87.3777	89.8225	88.6001	26.8415	25.6265	26.234	-0.575946	-2.44486	1.21494
124	M	40-49	C2-C3	1	1	0	0	0	61.9359	64.0019	62.9689	65.1092	75.2237	70.1664	40.2476	33.5735	36.9106	-2.06598	-10.1146	6.67411
124	M	40-49	C3-C4	1	1	0	0	0	56.5302	55.6493	56.0897	95.7206	98.9906	97.3556	33.2868	35.8128	34.5498	0.880958	-3.27002	-2.526
124	M	40-49	C4-C5	1	1	0	0	0	47.43	47.4859	47.4579	111.681	110.249	110.965	49.3668	50.2494	49.8081	-0.0558937	1.43186	-0.882587
124	M	40-49	C5-C6	1	1	0	0	0	49.8332	48.7992	49.3162	93.5071	92.3786	92.9428	41.3877	40.3105	40.8491	1.03409	1.12843	1.07718
124	M	40-49	C6-C7	1	1	0	0	0	78.6431	77.609	78.126	84.5815	80.97	82.7757	14.1368	14.2416	14.1892	1.03413	3.61155	-0.104819
125	F	30-39	C2-C3	1	1	0	0	0	51.3113	54.7366	53.0239	73.2555	77.3568	75.3061	41.9327	37.3159	39.6243	-3.42525	-4.10131	4.61681
125	F	30-39	C3-C4	1	1	0	0	0	62.2911	61.936	62.1135	82.2517	88.6727	85.4622	28.2019	29.6326	28.9172	0.355132	-6.42104	-1.43065
125	F	30-39	C4-C5	1	1	0	0	0	70.6632	72.8412	71.7522	94.5367	91.0485	92.7926	17.5206	18.1596	17.8401	-2.17792	3.4882	-0.638958
125	F	30-39	C5-C6	1	1	0	0	0	60.1107	63.8868	61.9987	98.2244	102.522	100.373	29.6856	29.771	29.7283	-3.77612	-4.29761	-0.0854434
125	F	30-39	C6-C7	1	1	0	0	0	62.903	63.8462	63.3746	97.1477	88.9637	93.0557	28.736	26.5449	27.6404	-0.943152	8.18398	2.19114
126	F	30-39	C2-C3	1	1	0	0	0	65.2844	57.8322	61.5583	68.3161	73.3146	70.8153	33.4491	34.7445	34.0968	7.45224	-4.99853	-1.29546
126	F	30-39	C3-C4	1	2	0	1	1	59.144	50.6766	54.9103	91.564	77.8241	84.6941	30.3712	41.5867	35.9789	8.4674	13.7399	-11.2155
126	F	30-39	C4-C5	1	1	0	0	0	52.7594	50.896	51.8277	73.768	88.3333	81.0507	40.7986	41.0059	40.9023	1.86342	-14.5653	-0.207228
126	F	30-39	C5-C6	2	2	1	1	1	57.9673	63.1467	60.557	84.5989	89.062	86.8305	32.4235	25.6515	29.0375	-5.17941	-4.46315	6.77203
126	F	30-39	C6-C7	1	1	0	0	0	75.4025	78.7048	77.0537	85.3198	83.5274	84.4236	16.2855	14.2999	15.2927	-3.30235	1.79248	1.98556
127	F	40-49	C2-C3	1	1	0	0	0	57.6423	59.7708	58.7066	72.8105	70.6853	71.7479	35.3228	36.657	35.9899	-2.12848	2.12514	-1.33417
127	F	40-49	C3-C4	1	1	0	0	0	56.384	53.8997	55.1419	74.2987	78.0223	76.1605	38.6406	37.6341	38.1373	2.48423	-3.72368	1.00655
127	F	40-49	C4-C5	1	1	0	0	0	68.7431	64.7883	66.7657	85.9197	83.3142	84.617	22.3559	25.8179	24.0869	3.95487	2.60552	-3.46197
127	F	40-49	C5-C6	1	1	0	0	0	60.291	60.5286	60.4098	87.1192	79.7132	83.4162	30.4526	31.6696	31.0611	-0.237629	7.40607	-1.21698
127	F	40-49	C6-C7	1	1	0	0	0	65.0367	66.5651	65.8009	96.8613	94.2564	95.5588	25.1205	24.3449	24.7327	-1.52845	2.60487	0.775588
128	F	50-59	C2-C3	1	1	0	0	0	55.099	54.0689	54.5839	70.7708	69.6338	70.2023	41.0007	41.5032	41.252	1.03016	1.13693	-0.502438
128	F	50-59	C3-C4	1	1	0	0	0	52.8236	52.4632	52.6434	88.1083	84.6256	86.3669	37.321	38.0782	37.6996	0.36042	3.48267	-0.757217
128	F	50-59	C4-C5	2	1	1	0	1	56.2115	62.6026	59.407	95.0282	102.89	98.9593	34.316	30.1075	32.2117	-6.39105	-7.86223	4.2085
128	F	50-59	C5-C6	1	1	0	0	0	63.81	58.1273	60.9687	106.345	105.665	106.005	32.4069	37.1866	34.7968	5.68264	0.679765	-4.77969
128	F	50-59	C6-C7	1	1	0	0	0	61.3546	56.5553	58.955	90.928	90.5227	90.7254	28.2774	34.4126	31.345	4.79935	0.40527	-6.13528
129	M	50-59	C2-C3	1	1	0	0	0	60.8194	53.2366	57.028	72.2451	75.2563	73.7507	36.8925	42.0176	39.4551	7.58282	-3.01121	-5.12513
129	M	50-59	C3-C4	1	1	0	0	0	59.7764	49.1633	54.4699	73.5672	69.3712	71.4692	34.4118	48.8841	41.6479	10.6132	4.19602	-14.4723
129	M	50-59	C4-C5	1	1	0	0	0	66.6847	57.7279	62.2063	86.5428	80.9639	83.7533	24.4296	33.7132	29.0714	8.95683	5.57888	-9.28359
129	M	50-59	C5-C6	1	1	0	0	0	59.3702	59.3651	59.3677	96.2942	91.733	94.0136	31.843	30.2447	31.0438	0.00511208	4.56113	1.59825
129	M	50-59	C6-C7	2	1	1	0	1	69.4274	62.8241	66.1257	90.1584	85.2908	87.7246	21.1141	27.1375	24.1258	6.60327	4.86754	-6.02337
130	M	40-49	C2-C3	1	1	0	0	0	60.8599	54.7532	57.8065	77.2741	63.998	70.636	33.6984	47.1954	40.4469	6.10669	13.2761	-13.497
130	M	40-49	C3-C4	1	1	0	0	0	59.233	59.4548	59.3439	88.2451	87.4057	87.8254	30.4179	31.4437	30.9308	-0.221779	0.839362	-1.02585
130	M	40-49	C4-C5	1	1	0	0	0	50.2836	52.0207	51.1522	92.2003	93.7402	92.9702	39.6219	39.156	39.3889	-1.73715	-1.53995	0.465871
130	M	40-49	C5-C6	1	1	0	0	0	53.5602	54.5334	54.0468	89.6712	94.253	91.9621	36.8698	36.7385	36.8041	-0.97321	-4.58182	0.131305
130	M	40-49	C6-C7	1	1	0	0	0	58.1941	61.735	59.9646	90.5068	100.224	95.3654	32.3743	31.6532	32.0138	-3.54096	-9.71715	0.721079
131	F	40-49	C2-C3	2	2	1	1	1	59.4929	48.8074	54.1501	68.1981	73.4271	70.8126	36.1813	45.9684	41.0749	10.6855	-5.22904	-9.78712
131	F	40-49	C3-C4	1	1	0	0	0	59.5637	60.2651	59.9144	85.9683	85.965	85.9667	31.5463	29.995	30.7707	-0.701442	0.00332311	1.55128
131	F	40-49	C4-C5	2	1	1	0	1	60.4257	56.545	58.4853	82.9798	97.0084	89.9941	30.3787	34.0339	32.2063	3.88072	-14.0286	-3.65524
131	F	40-49	C5-C6	1	1	0	0	0	58.2022	66.1355	62.1688	93.2296	103.515	98.3725	32.1623	27.9371	30.0497	-7.93335	-10.2859	4.22519
131	F	40-49	C6-C7	1	1	0	0	0	70.5438	64.303	67.4234	93.7047	102.191	97.9479	19.8135	29.7279	24.7707	6.24082	-8.48647	-9.91431
132	F	40-49	C2-C3	1	1	0	0	0	58.0488	68.3714	63.2101	75.073	70.0766	72.5748	33.8726	28.4334	31.153	-10.3226	4.99646	5.4392
132	F	40-49	C3-C4	1	1	0	0	0	62.8418	61.7815	62.3117	91.306	82.3896	86.8478	28.6039	27.3624	27.9831	1.0603	8.91644	1.24145
132	F	40-49	C4-C5	1	1	0	0	0	48.1302	53.2073	50.6688	99.7072	98.2802	98.9937	43.9743	38.1296	41.0519	-5.07707	1.42698	5.84476
132	F	40-49	C5-C6	1	1	0	0	0	46.4906	51.02	48.7553	104.001	105.092	104.546	46.587	43.7911	45.1891	-4.52932	-1.09093	2.79593
132	F	40-49	C6-C7	1	1	0	0	0	57.9082	55.0922	56.5002	95.33	98.5204	96.9252	32.7995	36.9336	34.8665	2.81601	-3.19042	-4.13411
133	M	40-49	C2-C3	1	3	0	1	1	61.3545	40.6166	50.9856	81.9625	68.8783	75.4204	31.3707	59.0389	45.2048	20.7379	13.0841	-27.6682
133	M	40-49	C3-C4	1	1	0	0	0	54.0872	47.2002	50.6437	75.9519	75.0713	75.5116	39.2433	45.7444	42.4938	6.88697	0.880543	-6.50104
133	M	40-49	C4-C5	1	2	0	1	1	48.6065	37.8443	43.2254	84.0661	74.6965	79.3813	42.036	56.0515	49.0437	10.7622	9.36956	-14.0155
133	M	40-49	C5-C6	1	1	0	0	0	50.546	53.2572	51.9016	67.1946	77.5263	72.3604	48.8686	39.5343	44.2015	-2.71124	-10.3318	9.33427
133	M	40-49	C6-C7	1	1	0	0	0	58.5084	57.7074	58.1079	78.1192	85.0145	81.5669	34.6611	31.717	33.1891	0.800999	-6.8953	2.94405
134	F	40-49	C2-C3	1	1	0	0	0	59.6012	58.5339	59.0675	66.616	60.1554	63.3857	44.6211	39.2775	41.9493	1.06727	6.46063	5.34362
134	F	40-49	C3-C4	1	1	0	0	0	51.9619	59.1232	55.5426	69.4196	88.1892	78.8044	45.262	31.9067	38.5844	-7.16128	-18.7696	13.3553
134	F	40-49	C4-C5	1	1	0	0	0	58.2025	56.1055	57.154	93.721	92.0603	92.8906	31.7659	34.5579	33.1619	2.09699	1.66075	-2.79196
134	F	40-49	C5-C6	1	1	0	0	0	62.0295	56.0507	59.0401	104.089	102.655	103.372	32.3274	36.0177	34.1725	5.97882	1.43444	-3.69034
134	F	40-49	C6-C7	1	1	0	0	0	64.636	65.0308	64.8334	95.9757	94.1564	95.066	26.4878	26.2866	26.3872	-0.394824	1.81928	0.201273
135	F	40-49	C2-C3	3	2	1	1	1	62.2381	44.5288	53.3834	70.0616	75.54	72.8008	32.8497	48.5501	40.6999	17.7093	-5.47844	-15.7003
135	F	40-49	C3-C4	2	2	1	1	1	57.9464	54.6794	56.3129	91.1111	71.8011	81.4561	32.926	40.1691	36.5475	3.26704	19.31	-7.24303
135	F	40-49	C4-C5	2	2	1	1	1	52.8278	48.6091	50.7185	90.2528	81.2022	85.7275	37.7903	43.4141	40.6022	4.21869	9.05061	-5.6238
135	F	40-49	C5-C6	2	2	1	1	1	57.7275	51.7932	54.7603	91.3539	95.0544	93.2041	31.5202	37.7434	34.6318	5.93438	-3.70049	-6.22318
135	F	40-49	C6-C7	1	1	0	0	0	75.5284	54.5913	65.0599	92.6087	75.3831	83.9959	13.9445	38.678	26.3112	20.9371	17.2256	-24.7335
136	F	40-49	C2-C3	2	1	1	0	1	27.1015	33.4758	30.2886	79.1096	71.0461	75.0779	64.836	60.3925	62.6142	-6.37425	8.0635	4.44352
136	F	40-49	C3-C4	1	1	0	0	0	52.5942	54.7095	53.6518	77.8572	76.9146	77.3859	40.3004	37.7921	39.0462	-2.11526	0.942584	2.50832
136	F	40-49	C4-C5	1	1	0	0	0	54.2093	59.1828	56.696	93.1219	93.944	93.5329	35.9364	32.4028	34.1696	-4.9735	-0.822141	3.53358
136	F	40-49	C5-C6	1	1	0	0	0	58.1759	57.7679	57.9719	67.9701	79.7729	73.8715	40.4596	34.7403	37.5999	0.408034	-11.8028	5.71932
136	F	40-49	C6-C7	1	1	0	0	0	65.057	67.7114	66.3842	82.3726	83.5848	82.9787	25.0654	24.3114	24.6884	-2.65437	-1.2122	0.753982
137	M	40-49	C2-C3	1	1	0	0	0	51.6115	36.4336	44.0226	85.4336	84.7424	85.088	38.6381	53.6889	46.1635	15.1779	0.691211	-15.0508
137	M	40-49	C3-C4	1	1	0	0	0	52.6681	54.3703	53.5192	80.6987	80.6605	80.6796	38.0739	37.794	37.934	-1.70218	0.0381294	0.279899
137	M	40-49	C4-C5	1	1	0	0	0	60.6557	61.2438	60.9498	92.5477	94.6743	93.611	29.192	28.6978	28.9449	-0.58815	-2.12662	0.49414
137	M	40-49	C5-C6	1	1	0	0	0	60.7275	63.6909	62.2092	87.3854	96.6723	92.0288	29.5317	27.5502	28.5409	-2.96343	-9.28683	1.98144
137	M	40-49	C6-C7	1	1	0	0	0	63.0604	61.0451	62.0527	103.996	105.302	104.649	30.2505	34.2774	32.2639	2.01535	-1.30582	-4.02694
138	M	60-69	C2-C3	1	1	0	0	0	44.2972	43.2535	43.7753	68.0864	68.5785	68.3325	55.6682	55.563	55.6156	1.04373	-0.492102	0.105178
138	M	60-69	C3-C4	1	1	0	0	0	55.9241	59.193	57.5586	89.4511	80.7935	85.1223	34.9171	31.5705	33.2438	-3.26884	8.65757	3.34661
138	M	60-69	C4-C5	1	1	0	0	0	53.7719	61.9546	57.8633	88.8382	90.5619	89.7001	37.3281	27.6828	32.5054	-8.18271	-1.72374	9.64525
138	M	60-69	C5-C6	1	1	0	0	0	58.6947	55.0394	56.867	102.784	102.23	102.507	34.0448	37.9902	36.0175	3.65534	0.554353	-3.94546
138	M	60-69	C6-C7	1	1	0	0	0	67.0457	62.6836	64.8647	94.2663	92.6866	93.4765	23.0342	28.1639	25.599	4.3621	1.57971	-5.1297
139	F	50-59	C2-C3	1	3	0	1	1	48.9378	33.8746	41.4062	74.1068	85.9833	80.0451	44.1454	56.9653	50.5554	15.0632	-11.8766	-12.8199
139	F	50-59	C3-C4	1	3	0	1	1	49.7074	35.3988	42.5531	79.1542	85.7488	82.4515	42.2672	54.769	48.5181	14.3085	-6.59461	-12.5019
139	F	50-59	C4-C5	2	3	1	1	1	42.2965	52.3844	47.3404	82.2023	85.8163	84.0093	49.0533	38.7887	43.921	-10.088	-3.61405	10.2646
139	F	50-59	C5-C6	1	1	0	0	0	58.7161	58.9784	58.8473	86.5605	77.2055	81.883	32.9982	34.3797	33.6889	-0.262351	9.35492	-1.38142
139	F	50-59	C6-C7	1	1	0	0	0	64.1456	55.267	59.7063	92.0634	87.2874	89.6754	26.2946	35.1067	30.7007	8.87857	4.77599	-8.81211
140	M	50-59	C2-C3	1	2	0	1	1	59.6335	55.2008	57.4171	79.7681	76.2625	78.0153	33.4358	38.42	35.9279	4.43262	3.50558	-4.98421
140	M	50-59	C3-C4	1	1	0	0	0	52.907	47.5279	50.2175	91.7406	91.4191	91.5798	36.7698	42.0704	39.4201	5.37917	0.321514	-5.30058
140	M	50-59	C4-C5	1	2	0	1	1	42.5242	41.3895	41.9569	95.7563	88.5796	92.168	49.2358	47.8676	48.5517	1.13472	7.17674	1.36817
140	M	50-59	C5-C6	1	1	0	0	0	47.9919	47.9189	47.9554	98.5858	90.916	94.7509	41.5847	42.5501	42.0674	0.0730002	7.66984	-0.965459
140	M	50-59	C6-C7	1	1	0	0	0	51.5236	50.5386	51.0311	97.006	99.9798	98.4929	39.9765	41.7403	40.8584	0.985051	-2.97389	-1.7638
141	M	40-49	C2-C3	1	1	0	0	0	40.7268	41.6486	41.1877	76.9558	77.117	77.0364	54.1849	52.5029	53.3439	-0.921759	-0.161176	1.68206
141	M	40-49	C3-C4	1	1	0	0	0	51.8664	57.2048	54.5356	74.9189	69.5727	72.2458	43.1196	40.0055	41.5626	-5.33837	5.34612	3.11405
141	M	40-49	C4-C5	1	1	0	0	0	50.9436	52.8142	51.8789	83.2234	77.8032	80.5133	38.7571	39.5728	39.165	-1.87061	5.42019	-0.815659
141	M	40-49	C5-C6	1	1	0	0	0	54.2882	58.0288	56.1585	91.4773	88.3288	89.9031	35.3928	31.3831	33.388	-3.74056	3.14842	4.00968
141	M	40-49	C6-C7	1	1	0	0	0	65.317	67.411	66.364	70.4432	73.6002	72.0217	32.2133	27.9283	30.0708	-2.09405	-3.157	4.285
142	F	30-39	C2-C3	2	1	1	0	1	59.6028	66.8281	63.2154	77.6304	69.678	73.6542	32.8871	29.619	31.253	-7.22525	7.95238	3.26807
142	F	30-39	C3-C4	2	1	1	0	1	54.5076	60.6699	57.5888	79.5609	77.0779	78.3194	37.2032	31.8546	34.5289	-6.16222	2.48298	5.34857
142	F	30-39	C4-C5	3	1	1	0	1	63.8412	62.0897	62.9654	104.372	92.5883	98.4801	31.805	26.2598	29.0324	1.7515	11.7835	5.5452
142	F	30-39	C5-C6	3	1	1	0	1	61.8063	55.7567	58.7815	107.647	113.797	110.722	34.9876	43.3443	39.1659	6.04963	-6.15042	-8.3567
142	F	30-39	C6-C7	1	1	0	0	0	72.2603	73.8875	73.0739	97.1379	97.9558	97.5469	20.3058	18.1347	19.2202	-1.62719	-0.817901	2.1711
143	F	40-49	C2-C3	1	1	0	0	0	42.4248	46.4137	44.4193	73.6006	78.8431	76.2218	51.9483	44.4877	48.218	-3.98892	-5.24243	7.46058
143	F	40-49	C3-C4	1	1	0	0	0	51.5361	51.4508	51.4935	78.951	84.4865	81.7187	40.4853	39.2858	39.8855	0.0852841	-5.53554	1.19953
143	F	40-49	C4-C5	1	1	0	0	0	46.2274	48.2633	47.2454	89.9428	95.6488	92.7958	43.2096	42.8111	43.0103	-2.03586	-5.70602	0.398529
143	F	40-49	C5-C6	1	1	0	0	0	49.3402	50.5847	49.9625	89.7538	92.7777	91.2657	40.295	39.5534	39.9242	-1.24448	-3.02386	0.741668
143	F	40-49	C6-C7	1	1	0	0	0	50.3604	57.0827	53.7215	91.5294	90.7344	91.1319	39.7916	32.3584	36.075	-6.72233	0.79496	7.43321
144	F	30-39	C2-C3	1	2	0	1	1	46.2921	66.0088	56.1504	57.3561	68.787	63.0715	57.9504	32.0573	45.0038	-19.7167	-11.4309	25.8931
144	F	30-39	C3-C4	1	1	0	0	0	52.5357	55.2065	53.8711	66.55	71.3658	68.9579	48.3103	40.136	44.2231	-2.67085	-4.81585	8.17427
144	F	30-39	C4-C5	1	1	0	0	0	58.914	55.4086	57.1613	92.9403	92.1747	92.5575	32.494	34.1028	33.2984	3.50542	0.765556	-1.60877
144	F	30-39	C5-C6	1	1	0	0	0	54.3071	54.4007	54.3539	94.1556	94.7682	94.4619	35.8408	34.5707	35.2057	-0.0935578	-0.612573	1.27018
144	F	30-39	C6-C7	1	1	0	0	0	63.0368	60.3348	61.6858	96.3495	96.9962	96.6728	28.0974	29.198	28.6477	2.70199	-0.646728	-1.10066
145	M	40-49	C2-C3	1	1	0	0	0	54.224	53.5482	53.8861	69.5513	71.618	70.5846	45.8094	43.1668	44.4881	0.675827	-2.06669	2.64263
145	M	40-49	C3-C4	1	1	0	0	0	55.0203	57.0993	56.0598	87.2509	77.0769	82.1639	34.3238	37.0858	35.7048	-2.07897	10.174	-2.76203
145	M	40-49	C4-C5	1	1	0	0	0	53.2707	57.2331	55.2519	88.9355	77.2446	83.0901	36.2617	37.1578	36.7098	-3.9624	11.6909	-0.896162
145	M	40-49	C5-C6	1	1	0	0	0	52.6414	52.1573	52.3993	88.5218	89.729	89.1254	37.2095	37.348	37.2787	0.484046	-1.20727	-0.138435
145	M	40-49	C6-C7	1	1	0	0	0	69.1586	62.2374	65.698	91.5448	91.6175	91.5811	19.9505	27.8362	23.8933	6.92115	-0.0727125	-7.88569
146	F	40-49	C2-C3	1	1	0	0	0	60.5776	60.2589	60.4182	87.0741	89.967	88.5205	29.2999	30.0644	29.6822	0.318663	-2.89289	-0.764487
146	F	40-49	C3-C4	1	1	0	0	0	55.1215	55.471	55.2963	83.6392	87.3741	85.5067	35.1472	35.8125	35.4799	-0.349463	-3.73485	-0.665301
146	F	40-49	C4-C5	1	1	0	0	0	54.5161	54.1712	54.3437	85.4296	85.2551	85.3423	35.6106	35.3871	35.4988	0.344861	0.174511	0.223493
146	F	40-49	C5-C6	1	1	0	0	0	60.5806	60.7034	60.642	88.4093	86.7156	87.5624	29.7109	28.5148	29.1128	-0.122859	1.6937	1.19613
146	F	40-49	C6-C7	1	1	0	0	0	59.7006	61.1255	60.413	79.0373	77.2989	78.1681	32.2708	31.893	32.0819	-1.42495	1.73838	0.377842
147	F	30-39	C2-C3	1	1	0	0	0	61.5148	61.6144	61.5646	68.744	75.4535	72.0987	33.3861	32.1747	32.7804	-0.0995717	-6.7095	1.21144
147	F	30-39	C3-C4	1	1	0	0	0	56.2853	55.2992	55.7922	91.7815	75.6902	83.7358	35.6013	35.689	35.6451	0.98616	16.0913	-0.0877568
147	F	30-39	C4-C5	1	1	0	0	0	60.6555	57.2312	58.9433	99.2437	96.0553	97.6495	30.834	33.6434	32.2387	3.42421	3.18839	-2.80941
147	F	30-39	C5-C6	1	1	0	0	0	56.442	57.6175	57.0298	96.6255	89.9742	93.2998	34.9064	32.465	33.6857	-1.17542	6.65136	2.44143
147	F	30-39	C6-C7	1	1	0	0	0	73.4963	73.1552	73.3258	90.9885	93.0117	92.0001	17.4723	17.2865	17.3794	0.34111	-2.02325	0.185826
148	M	30-39	C2-C3	1	2	0	1	1	64.633	62.6135	63.6233	70.3218	52.4582	61.39	35.9034	52.2896	44.0965	2.01958	17.8636	-16.3862
148	M	30-39	C3-C4	1	1	0	0	0	51.8327	63.8306	57.8317	89.1468	92.1178	90.6323	38.276	26.8661	32.5711	-11.9978	-2.97098	11.4099
148	M	30-39	C4-C5	1	2	0	1	1	55.4681	53.8751	54.6716	104.763	76.7865	90.7749	37.7493	39.2824	38.5159	1.59302	27.9768	-1.53311
148	M	30-39	C5-C6	1	1	0	0	0	50.7135	50.4293	50.5714	93.0341	91.5585	92.2963	38.8734	40.5668	39.7201	0.284225	1.4756	-1.69343
148	M	30-39	C6-C7	1	1	0	0	0	73.2173	63.8303	68.5238	95.727	85.9634	90.8452	18.8325	26.9229	22.8777	9.38706	9.76361	-8.09038
149	F	30-39	C2-C3	1	1	0	0	0	47.5868	47.9478	47.7673	78.8371	78.0388	78.4379	44.3946	42.3257	43.3601	-0.361054	0.798318	2.06893
149	F	30-39	C3-C4	1	1	0	0	0	67.8899	70.1778	69.0339	84.7471	86.5836	85.6653	23.8561	19.885	21.8706	-2.28794	-1.8365	3.97108
149	F	30-39	C4-C5	1	1	0	0	0	56.7285	61.5536	59.1411	84.1094	79.3022	81.7058	33.7153	31.6349	32.6751	-4.82514	4.80715	2.08048
149	F	30-39	C5-C6	1	1	0	0	0	61.9106	64.0135	62.962	98.0879	93.8129	95.9504	28.1807	25.9695	27.0751	-2.10294	4.27502	2.2112
149	F	30-39	C6-C7	1	1	0	0	0	61.8149	69.2855	65.5502	97.0868	85.8922	91.4895	29.3984	21.0492	25.2238	-7.4706	11.1946	8.34916
150	M	50-59	C2-C3	3	1	1	0	1	61.8286	60.0956	60.9621	72.9802	79.302	76.1411	37.1384	31.4288	34.2836	1.733	-6.32176	5.70965
150	M	50-59	C3-C4	1	2	0	1	1	68.8338	63.2925	66.0631	84.6076	90.603	87.6053	22.0472	26.5754	24.3113	5.54129	-5.99547	-4.52818
150	M	50-59	C4-C5	1	2	0	1	1	64.5344	52.8838	58.7091	85.2571	82.0745	83.6658	26.1568	37.3847	31.7708	11.6506	3.18256	-11.2279
150	M	50-59	C5-C6	1	1	0	0	0	59.492	57.8924	58.6922	96.5407	91.7605	94.1506	31.2238	32.4472	31.8355	1.59961	4.78018	-1.22338
150	M	50-59	C6-C7	1	1	0	0	0	81.2302	74.9776	78.1039	71.8651	79.2924	75.5787	20.3262	18.8316	19.5789	6.25258	-7.42736	1.49461
151	M	40-49	C2-C3	1	1	0	0	0	49.4103	51.4196	50.415	77.4852	74.5123	75.9988	44.4245	44.3444	44.3845	-2.0093	2.97294	0.0800092
151	M	40-49	C3-C4	1	1	0	0	0	51.896	51.8243	51.8601	88.3296	83.1394	85.7345	38.0317	38.7084	38.37	0.0717443	5.19022	-0.676737
151	M	40-49	C4-C5	1	1	0	0	0	41.9844	55.0897	48.5371	86.9628	92.9888	89.9758	48.2991	35.4333	41.8662	-13.1053	-6.02603	12.8658
151	M	40-49	C5-C6	1	1	0	0	0	56.6976	59.9708	58.3342	84.9549	88.8996	86.9273	33.486	30.1785	31.8322	-3.27321	-3.94469	3.30753
151	M	40-49	C6-C7	1	1	0	0	0	56.9556	70.8088	63.8822	84.9983	86.0013	85.4998	32.5421	19.927	26.2345	-13.8532	-1.00298	12.6151
152	M	50-59	C2-C3	1	1	0	0	0	42.6845	52.5706	47.6275	68.8436	77.5949	73.2192	56.0227	41.1203	48.5715	-9.88611	-8.75131	14.9024
152	M	50-59	C3-C4	1	1	0	0	0	42.8945	52.572	47.7332	80.1188	65.9825	73.0506	56.213	39.8208	48.0169	-9.67754	14.1363	16.3922
152	M	50-59	C4-C5	1	1	0	0	0	50.6979	50.1895	50.4437	82.0605	83.4972	82.7789	39.5256	41.5476	40.5366	0.508398	-1.43677	-2.02193
152	M	50-59	C5-C6	1	1	0	0	0	52.1971	59.1544	55.6758	84.5888	80.7066	82.6477	37.9687	32.3343	35.1515	-6.9573	3.88215	5.63442
152	M	50-59	C6-C7	1	1	0	0	0	67.7645	64.6701	66.2173	85.9573	88.0183	86.9878	21.597	26.2052	23.9011	3.09437	-2.06101	-4.60821
153	M	50-59	C2-C3	1	1	0	0	0	61.9959	62.8866	62.4412	79.7459	64.0477	71.8968	32.583	40.4974	36.5402	-0.890613	15.6983	-7.91441
153	M	50-59	C3-C4	1	1	0	0	0	53.8511	45.0118	49.4314	79.7621	75.5002	77.6311	38.1001	48.0282	43.0642	8.83929	4.26188	-9.92811
153	M	50-59	C4-C5	1	1	0	0	0	53.3497	46.5351	49.9424	88.8892	87.9045	88.3969	37.3667	43.9723	40.6695	6.81467	0.984695	-6.60566
153	M	50-59	C5-C6	1	1	0	0	0	46.0943	42.8466	44.4705	91.0685	89.1034	90.0859	43.8921	48.0598	45.976	3.24764	1.96514	-4.16764
153	M	50-59	C6-C7	1	1	0	0	0	68.9366	64.5612	66.7489	86.9299	87.414	87.172	21.6606	25.4834	23.572	4.3754	-0.484083	-3.8228
154	M	30-39	C2-C3	1	1	0	0	0	58.6672	61.1964	59.9318	68.257	83.7024	75.9797	43.0417	29.4473	36.2445	-2.52922	-15.4454	13.5944
154	M	30-39	C3-C4	1	1	0	0	0	55.3051	55.7753	55.5402	80.0948	95.0326	87.5637	36.5287	35.5484	36.0385	-0.470148	-14.9378	0.980328
154	M	30-39	C4-C5	1	1	0	0	0	56.6706	54.2923	55.4814	89.1992	76.9396	83.0694	34.4892	36.5432	35.5162	2.37833	12.2596	-2.05408
154	M	30-39	C5-C6	1	1	0	0	0	61.6835	56.7924	59.238	92.014	95.8628	93.9384	28.0711	33.3253	30.6982	4.89111	-3.84882	-5.25417
154	M	30-39	C6-C7	1	1	0	0	0	67.546	77.4669	72.5064	94.5769	91.1867	92.8818	23.0634	12.7622	17.9128	-9.92093	3.39027	10.3012
155	M	50-59	C2-C3	1	1	0	0	0	53.2977	53.9779	53.6378	66.9289	72.7457	69.8373	47.5313	41.4403	44.4858	-0.680224	-5.81686	6.091
155	M	50-59	C3-C4	1	1	0	0	0	58.0993	57.705	57.9022	74.0291	80.9428	77.4859	36.1948	34.7984	35.4966	0.394287	-6.91367	1.39636
155	M	50-59	C4-C5	1	2	0	1	1	55.1107	50.4031	52.7569	79.9513	94.5341	87.2427	35.9236	39.7354	37.8295	4.70754	-14.5828	-3.81189
155	M	50-59	C5-C6	1	2	0	1	1	50.5373	46.4165	48.4769	83.5006	85.3938	84.4472	40.0911	45.3192	42.7051	4.12082	-1.89326	-5.22816
155	M	50-59	C6-C7	1	1	0	0	0	64.4898	57.6704	61.0801	77.859	89.9501	83.9045	29.6877	32.4085	31.0481	6.81941	-12.0911	-2.72084
156	M	60-69	C2-C3	1	1	0	0	0	57.2901	53.8096	55.5499	79.2254	78.3031	78.7643	36.671	39.5956	38.1333	3.48052	0.922262	-2.92457
156	M	60-69	C3-C4	1	1	0	0	0	57.2677	59.6682	58.4679	83.3032	91.8704	87.5868	33.2249	30.1174	31.6711	-2.40052	-8.56715	3.10753
156	M	60-69	C4-C5	1	1	0	0	0	51.9023	51.0799	51.4911	88.2222	95.6425	91.9324	38.6336	39.1545	38.8941	0.822327	-7.42033	-0.520967
156	M	60-69	C5-C6	1	1	0	0	0	67.2831	58.5778	62.9305	96.8194	93.7592	95.2893	24.337	31.5807	27.9589	8.70529	3.06021	-7.24374
156	M	60-69	C6-C7	1	1	0	0	0	58.1253	63.5295	60.8274	94.4993	95.3924	94.9459	32.329	27.3952	29.8621	-5.4042	-0.893109	4.93375
157	M	50-59	C2-C3	1	2	0	1	1	62.6561	54.4242	58.5402	66.8877	71.2527	69.0702	37.3091	43.6258	40.4674	8.23189	-4.36499	-6.31669
157	M	50-59	C3-C4	1	2	0	1	1	54.9288	58.4403	56.6846	85.277	90.9612	88.1191	35.2283	31.168	33.1981	-3.51154	-5.68426	4.06031
157	M	50-59	C4-C5	1	2	0	1	1	52.6013	39.9186	46.26	81.9976	84.8762	83.4369	37.7505	50.7134	44.2319	12.6827	-2.87864	-12.9629
157	M	50-59	C5-C6	1	2	0	1	1	42.3354	60.25	51.2927	70.847	76.6161	73.7316	53.0899	34.6499	43.8699	-17.9145	-5.76911	18.4399
157	M	50-59	C6-C7	1	1	0	0	0	53.4335	59.3983	56.4159	81.5552	85.177	83.3661	37.729	30.8663	34.2976	-5.96477	-3.6218	6.86271
158	M	40-49	C2-C3	1	1	0	0	0	57.5531	49.2396	53.3963	68.1837	65.7299	66.9568	42.6511	52.3422	47.4967	8.31343	2.45382	-9.69108
158	M	40-49	C3-C4	1	1	0	0	0	58.5941	65.1476	61.8709	93.5918	81.3227	87.4573	32.989	25.6077	29.2984	-6.55351	12.2691	7.38128
158	M	40-49	C4-C5	1	1	0	0	0	57.9292	59.0539	58.4915	92.5783	85.3314	88.9549	33.2098	31.7488	32.4793	-1.12474	7.24688	1.46103
158	M	40-49	C5-C6	1	1	0	0	0	52.6932	57.7367	55.215	97.507	96.823	97.165	37.9134	32.118	35.0157	-5.04358	0.684074	5.7954
158	M	40-49	C6-C7	1	1	0	0	0	66.8094	59.8033	63.3063	93.6694	100.893	97.2812	23.7565	32.107	27.9317	7.00609	-7.22359	-8.35051
159	F	50-59	C2-C3	2	2	1	1	1	64.3118	59.6202	61.966	68.2615	72.4589	70.3602	32.5157	36.2564	34.386	4.69167	-4.19743	-3.74064
159	F	50-59	C3-C4	2	2	1	1	1	57.0072	53.9274	55.4673	73.3648	80.9506	77.1577	38.5422	36.2242	37.3832	3.07973	-7.58578	2.31804
159	F	50-59	C4-C5	1	1	0	0	0	52.6353	48.7898	50.7126	102.576	96.2476	99.4119	40.7065	41.7773	41.2419	3.84547	6.32859	-1.07088
159	F	50-59	C5-C6	1	1	0	0	0	53.7633	54.1357	53.9495	85.6378	84.9967	85.3172	36.8779	36.8479	36.8629	-0.372428	0.641195	0.0299871
159	F	50-59	C6-C7	1	1	0	0	0	73.2585	74.201	73.7298	95.2836	95.1957	95.2396	16.8323	16.7587	16.7955	-0.942494	0.087877	0.0736392
160	M	30-39	C2-C3	1	1	0	0	0	61.5046	62.3437	61.9241	63.0764	65.0489	64.0626	42.8027	40.8615	41.8321	-0.839104	-1.97252	1.94123
160	M	30-39	C3-C4	1	2	0	1	1	58.152	50.37	54.261	70.6602	76.3463	73.5033	38.7505	43.0608	40.9056	7.78209	-5.68614	-4.31026
160	M	30-39	C4-C5	1	1	0	0	0	46.2101	51.5591	48.8846	97.4228	98.0904	97.7566	43.9984	40.0657	42.0321	-5.34901	-0.667618	3.9327
160	M	30-39	C5-C6	1	1	0	0	0	63.2734	43.7931	53.5333	70.7257	93.1004	81.9131	32.9009	45.809	39.3549	19.4802	-22.3747	-12.9081
160	M	30-39	C6-C7	1	1	0	0	0	71.9537	66.934	69.4438	87.517	86.7992	87.1581	17.9502	23.5136	20.7319	5.01966	0.717723	-5.56347
161	F	40-49	C2-C3	1	1	0	0	0	57.3067	56.017	56.6619	63.9454	71.6908	67.8181	41.4963	39.6301	40.5632	1.28977	-7.74539	1.86619
161	F	40-49	C3-C4	1	1	0	0	0	40.4196	38.5115	39.4656	91.4135	94.1846	92.799	49.8827	51.9378	50.9103	1.90803	-2.77114	-2.05505
161	F	40-49	C4-C5	1	1	0	0	0	49.529	53.733	51.631	104.987	105.46	105.224	43.3033	40.3421	41.8227	-4.20401	-0.472205	2.96119
161	F	40-49	C5-C6	1	1	0	0	0	54.0325	54.9284	54.4804	99.5277	102.744	101.136	36.2629	38.6937	37.4783	-0.8959	-3.21604	-2.43075
161	F	40-49	C6-C7	1	1	0	0	0	59.2566	56.4795	57.8681	103.918	97.5802	100.749	34.5717	34.1197	34.3457	2.77717	6.33738	0.451933
162	F	50-59	C2-C3	2	1	1	0	1	52.5104	57.2135	54.862	68.5441	70.0647	69.3044	43.8901	38.9082	41.3992	-4.70315	-1.52062	4.98193
162	F	50-59	C3-C4	1	1	0	0	0	62.0682	59.1696	60.6189	86.0829	89.891	87.9869	28.9876	29.9203	29.4539	2.89856	-3.80809	-0.932662
162	F	50-59	C4-C5	1	1	0	0	0	53.4331	53.7673	53.6002	94.5748	94.1009	94.3379	36.8773	36.1442	36.5107	-0.33423	0.473864	0.733071
162	F	50-59	C5-C6	1	1	0	0	0	61.8944	59.6826	60.7885	97.6393	97.4885	97.5639	28.8469	31.9213	30.3841	2.21184	0.150767	-3.07436
162	F	50-59	C6-C7	1	1	0	0	0	67.8643	65.0141	66.4392	77.774	81.5005	79.6372	26.396	26.4557	26.4258	2.85019	-3.72647	-0.0596415
163	M	50-59	C2-C3	1	1	0	0	0	58.2999	55.7403	57.0201	78.436	77.9545	78.1952	35.5512	37.4318	36.4915	2.55965	0.4815	-1.88061
163	M	50-59	C3-C4	1	1	0	0	0	62.8138	60.1802	61.497	88.9832	87.1877	88.0855	27.0686	30.8499	28.9592	2.63357	1.79543	-3.78123
163	M	50-59	C4-C5	1	1	0	0	0	62.3781	58.616	60.497	89.9906	88.8364	89.4135	27.6143	31.8629	29.7386	3.76216	1.15424	-4.24854
163	M	50-59	C5-C6	1	1	0	0	0	59.7668	59.752	59.7594	95.0765	95.9647	95.5206	29.7465	30.5889	30.1677	0.0147702	-0.888211	-0.842346
163	M	50-59	C6-C7	1	1	0	0	0	65.208	58.8254	62.0167	102.096	98.664	100.38	27.8564	33.5658	30.7111	6.3826	3.43152	-5.70935
164	M	40-49	C2-C3	1	1	0	0	0	62.9956	54.2743	58.6349	71.2055	71.8338	71.5196	34.6621	42.6528	38.6574	8.72129	-0.628387	-7.99069
164	M	40-49	C3-C4	1	1	0	0	0	58.4419	58.4468	58.4443	87.9028	87.8148	87.8588	31.2212	31.4993	31.3602	-0.0049156	0.0880044	-0.278131
164	M	40-49	C4-C5	1	1	0	0	0	56.8022	54.8664	55.8343	88.2811	81.5459	84.9135	35.3372	34.91	35.1236	1.93581	6.73521	0.427189
164	M	40-49	C5-C6	1	1	0	0	0	53.7796	54.1372	53.9584	83.5769	81.1098	82.3434	36.2906	37.7164	37.0035	-0.357619	2.46711	-1.42588
164	M	40-49	C6-C7	1	1	0	0	0	65.2724	64.4818	64.8771	92.7314	86.8412	89.7863	25.9132	26.0314	25.9723	0.790557	5.89021	-0.118183
165	M	40-49	C2-C3	1	2	0	1	1	61.027	54.3347	57.6809	77.1671	74.6328	75.8999	33.8765	40.1246	37.0006	6.69225	2.53428	-6.24809
165	M	40-49	C3-C4	1	1	0	0	0	65.736	59.8284	62.7822	81.6614	76.7377	79.1995	26.9526	35.3526	31.1526	5.9076	4.9237	-8.40003
165	M	40-49	C4-C5	1	1	0	0	0	65.0296	59.1539	62.0918	94.8833	94.8925	94.8879	25.6887	31.8758	28.7822	5.87571	-0.00918158	-6.18715
165	M	40-49	C5-C6	1	1	0	0	0	60.4328	61.0564	60.7446	87.0312	96.4078	91.7195	29.5223	30.1199	29.8211	-0.62362	-9.37658	-0.5976
165	M	40-49	C6-C7	1	1	0	0	0	70.3456	69.2912	69.8184	95.1347	98.3141	96.7244	20.9758	22.563	21.7694	1.05443	-3.17944	-1.58719
166	M	40-49	C2-C3	1	1	0	0	0	60.7828	62.6199	61.7013	71.8842	74.0551	72.9696	37.326	34.1384	35.7322	-1.83716	-2.17087	3.1876
166	M	40-49	C3-C4	1	1	0	0	0	56.9776	54.6167	55.7972	89.4542	84.5888	87.0215	34.2061	35.6677	34.9369	2.36097	4.86544	-1.46164
166	M	40-49	C4-C5	1	1	0	0	0	49.4886	48.7197	49.1042	100.35	103.483	101.916	41.0036	45.2675	43.1356	0.768903	-3.13283	-4.26395
166	M	40-49	C5-C6	1	1	0	0	0	58.2263	54.2993	56.2628	76.4036	97.7086	87.0561	36.4303	36.5867	36.5085	3.92704	-21.305	-0.15633
166	M	40-49	C6-C7	1	1	0	0	0	66.4228	65.2757	65.8492	92.1552	92.788	92.4716	24.1977	23.6894	23.9436	1.14702	-0.632785	0.508315
167	F	40-49	C2-C3	1	1	0	0	0	60.9309	69.3432	65.137	77.2831	76.7972	77.0402	30.6065	24.8272	27.7169	-8.4123	0.485869	5.77925
167	F	40-49	C3-C4	1	1	0	0	0	56.1889	62.6894	59.4392	83.9332	88.1387	86.036	35.7127	27.0926	31.4026	-6.50051	-4.20551	8.62001
167	F	40-49	C4-C5	1	1	0	0	0	51.9626	56.5702	54.2664	73.9132	82.059	77.9861	42.6367	34.795	38.7159	-4.60764	-8.14579	7.84172
167	F	40-49	C5-C6	1	1	0	0	0	60.3817	64.8829	62.6323	89.0681	90.6904	89.8793	29.3573	24.9653	27.1613	-4.50119	-1.62226	4.39199
167	F	40-49	C6-C7	1	1	0	0	0	65.2457	63.4137	64.3297	76.2349	90.3342	83.2845	27.5312	27.0292	27.2802	1.832	-14.0993	0.501992
168	F	50-59	C2-C3	1	1	0	0	0	46.8285	34.8407	40.8346	71.3246	71.4735	71.3991	47.8108	60.2486	54.0297	11.9878	-0.148865	-12.4378
168	F	50-59	C3-C4	1	1	0	0	0	59.8733	61.8319	60.8526	85.1119	83.229	84.1704	31.0754	29.5609	30.3182	-1.95862	1.88292	1.51446
168	F	50-59	C4-C5	1	1	0	0	0	56.0823	56.7296	56.4059	93.5615	87.4312	90.4963	32.8623	32.6255	32.7439	-0.6473	6.13033	0.236782
168	F	50-59	C5-C6	1	1	0	0	0	55.1043	52.7863	53.9453	96.1096	92.9276	94.5186	34.6718	37.0621	35.8669	2.31804	3.18203	-2.39027
168	F	50-59	C6-C7	1	1	0	0	0	73.1512	75.4629	74.3071	95.0696	84.8891	89.9793	18.5624	15.9775	17.2699	-2.31164	10.1805	2.58494
169	M	30-39	C2-C3	1	1	0	0	0	52.0114	51.7743	51.8928	84.2996	74.3095	79.3045	39.5258	42.1804	40.8531	0.237049	9.99012	-2.6546
169	M	30-39	C3-C4	1	1	0	0	0	54.8389	53.8314	54.3352	98.2656	98.9646	98.6151	36.4746	38.1775	37.326	1.00749	-0.699003	-1.70293
169	M	30-39	C4-C5	1	1	0	0	0	54.9367	56.2526	55.5947	94.9962	98.2905	96.6434	35.9737	34.1161	35.0449	-1.31597	-3.29425	1.8576
169	M	30-39	C5-C6	1	1	0	0	0	54.502	52.9362	53.7191	94.6935	92.909	93.8013	36.8353	38.2784	37.5568	1.5658	1.78451	-1.44315
169	M	30-39	C6-C7	1	1	0	0	0	56.4405	54.7864	55.6135	86.374	89.8755	88.1248	34.4021	34.8776	34.6398	1.65408	-3.5015	-0.475525
170	M	50-59	C2-C3	1	1	0	0	0	59.4845	56.8601	58.1723	78.7874	82.6692	80.7283	33.8571	34.1924	34.0247	2.62441	-3.88182	-0.335308
170	M	50-59	C3-C4	1	1	0	0	0	59.0206	54.9423	56.9815	81.9494	80.0617	81.0056	33.3259	37.2484	35.2871	4.07831	1.88763	-3.92247
170	M	50-59	C4-C5	1	1	0	0	0	48.6051	48.2732	48.4391	88.9109	89.2069	89.0589	41.1329	43.161	42.147	0.331864	-0.29596	-2.02809
170	M	50-59	C5-C6	1	1	0	0	0	59.8479	60.894	60.371	96.3407	96.3441	96.3424	29.9854	29.8302	29.9078	-1.04613	-0.0033493	0.15518
170	M	50-59	C6-C7	1	1	0	0	0	67.509	63.4304	65.4697	83.8535	91.6486	87.751	23.187	26.0312	24.6091	4.07858	-7.79511	-2.84425
171	M	40-49	C2-C3	1	1	0	0	0	65.0455	69.1992	67.1224	60.6385	64.7073	62.6729	41.6194	34.7409	38.1801	-4.15372	-4.06879	6.87847
171	M	40-49	C3-C4	1	1	0	0	0	56.3958	50.9773	53.6866	88.2164	89.548	88.8822	33.7167	38.6444	36.1806	5.41848	-1.33153	-4.92769
171	M	40-49	C4-C5	1	1	0	0	0	47.2146	46.6913	46.9529	80.8603	82.5399	81.7001	45.3303	45.0538	45.192	0.523277	-1.67954	0.276423
171	M	40-49	C5-C6	2	2	1	1	1	47.7347	54.9692	51.352	81.4982	74.8842	78.1912	43.9616	38.2954	41.1285	-7.23448	6.61394	5.66614
171	M	40-49	C6-C7	1	2	0	1	1	73.5774	71.0648	72.3211	69.4613	72.3934	70.9273	27.9774	25.5323	26.7548	2.51267	-2.93219	2.4451
172	M	30-39	C2-C3	1	1	0	0	0	58.3681	45.2982	51.8331	70.5494	76.5097	73.5295	40.1209	48.8969	44.5089	13.0699	-5.96032	-8.77599
172	M	30-39	C3-C4	1	1	0	0	0	64.7327	61.3363	63.0345	76.9014	79.8107	78.3561	30.0261	32.0041	31.0151	3.39642	-2.90925	-1.97792
172	M	30-39	C4-C5	1	1	0	0	0	58.9335	57.9094	58.4214	75.436	87.2779	81.357	34.6493	34.0539	34.3516	1.02416	-11.8419	0.59547
172	M	30-39	C5-C6	1	1	0	0	0	67.8972	60.2352	64.0662	92.4697	87.855	90.1623	21.2873	29.8357	25.5615	7.66207	4.61473	-8.5484
172	M	30-39	C6-C7	1	1	0	0	0	65.8711	67.0964	66.4837	85.7691	80.3261	83.0476	24.4386	24.9355	24.687	-1.22529	5.443	-0.496934
173	F	40-49	C2-C3	1	1	0	0	0	67.6351	63.4183	65.5267	63.6731	55.5004	59.5868	40.4186	38.8684	39.6435	4.21673	8.17273	1.55017
173	F	40-49	C3-C4	1	1	0	0	0	53.9082	46.2356	50.0719	86.9817	85.6697	86.3257	36.8177	43.3426	40.0802	7.67261	1.31199	-6.52489
173	F	40-49	C4-C5	2	1	1	0	1	53.1038	48.3133	50.7085	107.465	100.173	103.819	40.8802	42.9848	41.9325	4.79048	7.29204	-2.10457
173	F	40-49	C5-C6	1	1	0	0	0	50.1436	47.1307	48.6371	101.832	99.3953	100.614	41.1675	44.3904	42.7789	3.01293	2.43678	-3.22291
173	F	40-49	C6-C7	1	2	0	1	1	47.9498	60.2237	54.0867	93.3994	77.286	85.3427	42.1461	33.2987	37.7224	-12.2739	16.1134	8.84741
174	M	60-69	C2-C3	1	1	0	0	0	63.3944	66.2537	64.824	55.5688	55.3442	55.4565	46.777	46.3551	46.5661	-2.85924	0.224641	0.421949
174	M	60-69	C3-C4	1	1	0	0	0	51.9	58.3145	55.1073	78.6011	84.7364	81.6688	41.063	32.8172	36.9401	-6.41448	-6.1353	8.24582
174	M	60-69	C4-C5	1	1	0	0	0	50.8861	51.4916	51.1888	94.0323	94.7984	94.4153	40.1341	38.9519	39.543	-0.605476	-0.766125	1.1822
174	M	60-69	C5-C6	1	1	0	0	0	56.8418	51.1455	53.9936	99.252	91.4471	95.3496	35.0808	38.598	36.8394	5.69624	7.80488	-3.51722
174	M	60-69	C6-C7	1	1	0	0	0	55.543	70.1942	62.8686	82.8076	76.6984	79.753	35.9919	24.6533	30.3226	-14.6512	6.10921	11.3386
175	F	50-59	C2-C3	1	1	0	0	0	52.1631	53.4511	52.8071	57.3535	58.5456	57.9495	53.0381	49.233	51.1356	-1.28798	-1.19207	3.80515
175	F	50-59	C3-C4	1	1	0	0	0	50.8715	56.3906	53.631	81.2902	82.1027	81.6965	40.2035	36.0011	38.1023	-5.51903	-0.812528	4.20243
175	F	50-59	C4-C5	1	1	0	0	0	58.1602	62.4182	60.2892	94.0366	96.0723	95.0545	31.9255	29.9668	30.9461	-4.25791	-2.03575	1.95868
175	F	50-59	C5-C6	1	1	0	0	0	60.8838	60.4062	60.645	88.5008	89.5648	89.0328	29.6844	29.7872	29.7358	0.47764	-1.06401	-0.102792
175	F	50-59	C6-C7	1	1	0	0	0	61.9619	65.7988	63.8804	92.4765	102.441	97.4585	28.2601	27.0071	27.6336	-3.83686	-9.96411	1.25294
176	M	40-49	C2-C3	1	1	0	0	0	63.8014	58.307	61.0542	76.9468	85.4475	81.1971	31.614	32.2435	31.9287	5.49439	-8.50071	-0.629466
176	M	40-49	C3-C4	1	1	0	0	0	66.5707	68.9276	67.7492	88.6424	87.0496	87.846	22.2978	21.3202	21.809	-2.35687	1.59274	0.977591
176	M	40-49	C4-C5	1	1	0	0	0	67.8131	71.629	69.721	89.859	99.8273	94.8431	21.7178	20.5734	21.1456	-3.81589	-9.96828	1.14433
176	M	40-49	C5-C6	1	1	0	0	0	67.3267	69.3472	68.337	106.045	104.321	105.183	27.021	26.5629	26.7919	-2.02058	1.72361	0.458087
176	M	40-49	C6-C7	1	1	0	0	0	57.0075	53.8442	55.4258	90.0158	106.89	98.453	33.3274	41.5576	37.4425	3.16332	-16.8743	-8.23027
177	F	60-69	C2-C3	1	1	0	0	0	59.2487	66.8289	63.0388	64.6606	66.2636	65.4621	44.2451	29.1821	36.7136	-7.58017	-1.60305	15.063
177	F	60-69	C3-C4	2	3	1	1	1	60.7115	51.5505	56.131	89.1695	92.9878	91.0786	29.3037	38.6103	33.957	9.16092	-3.81829	-9.30659
177	F	60-69	C4-C5	2	3	1	1	1	49.0831	47.2009	48.142	110.055	101.63	105.843	47.6702	45.1287	46.3995	1.88227	8.42538	2.54149
177	F	60-69	C5-C6	2	2	1	1	1	47.9779	44.6928	46.3353	101.434	97.5335	99.4836	44.2792	46.2958	45.2875	3.28509	3.90024	-2.01659
177	F	60-69	C6-C7	1	1	0	0	0	57.3163	42.6099	49.9631	92.5612	95.1303	93.8458	32.8117	47.8524	40.332	14.7065	-2.56915	-15.0407
178	F	30-39	C2-C3	1	1	0	0	0	55.3775	47.6428	51.5102	78.093	76.8855	77.4892	36.4158	44.4904	40.4531	7.73473	1.20749	-8.07456
178	F	30-39	C3-C4	1	1	0	0	0	52.0894	48.8559	50.4726	92.7251	89.9996	91.3624	38.0402	41.1407	39.5904	3.23345	2.72548	-3.10053
178	F	30-39	C4-C5	1	1	0	0	0	52.4391	49.5243	50.9817	94.6574	89.9983	92.3279	37.9527	40.4771	39.2149	2.91486	4.65909	-2.5244
178	F	30-39	C5-C6	1	1	0	0	0	47.5185	54.5403	51.0294	90.0043	89.9993	90.0018	42.4804	35.4585	38.9695	-7.02188	0.00500449	7.02188
178	F	30-39	C6-C7	1	1	0	0	0	59.5523	65.4908	62.5216	93.2524	89.9987	91.6256	30.6549	24.5057	27.5803	-5.93856	3.2537	6.14921
179	M	50-59	C2-C3	1	3	0	1	1	60.9514	62.5787	61.765	93.4768	89.9001	91.6885	28.6699	27.6822	28.1761	-1.62728	3.57674	0.987733
179	M	50-59	C3-C4	2	2	1	1	1	60.2414	63.0587	61.65	90.6768	88.9701	89.8235	29.2099	26.8422	28.0261	-2.81728	1.70674	2.36773
179	M	50-59	C4-C5	2	2	1	1	1	61.2314	62.8087	62.02	90.8468	88.3901	89.6185	28.9099	27.8422	28.3761	-1.57728	2.45674	1.06773
179	M	50-59	C5-C6	2	1	1	0	1	61.1914	63.1087	62.15	91.0768	88.7301	89.9035	29.7199	27.7122	28.7161	-1.91728	2.34674	2.00773
179	M	50-59	C6-C7	1	1	0	0	0	62.6914	61.2787	61.985	89.2768	90.0001	89.6385	27.3599	28.6722	28.0161	1.41272	-0.723261	-1.31227
180	M	40-49	C2-C3	1	1	0	0	0	39.8247	50.4213	45.123	73.9153	83.6303	78.7728	55.3572	40.603	47.9801	-10.5966	-9.71494	14.7542
180	M	40-49	C3-C4	1	1	0	0	0	56.134	59.5615	57.8477	67.1578	72.4368	69.7973	43.8696	36.8205	40.3451	-3.42747	-5.27902	7.04905
180	M	40-49	C4-C5	1	1	0	0	0	50.9898	48.1405	49.5651	81.2431	80.7771	81.0101	41.0007	43.5275	42.2641	2.84933	0.466057	-2.5268
180	M	40-49	C5-C6	1	1	0	0	0	58.5152	53.5904	56.0528	85.1462	86.0127	85.5795	31.421	37.1663	34.2937	4.92481	-0.866503	-5.74522
180	M	40-49	C6-C7	1	1	0	0	0	65.0774	66.9888	66.0331	76.0613	78.1547	77.108	28.2931	25.6496	26.9713	-1.9114	-2.09339	2.64351
181	F	40-49	C2-C3	3	2	1	1	1	49.3103	66.094	57.7022	85.5128	83.741	84.6269	40.8028	24.3335	32.5682	-16.7837	1.77171	16.4693
181	F	40-49	C3-C4	1	1	0	0	0	58.558	50.8937	54.7259	92.569	95.3165	93.9428	31.5714	39.6078	35.5896	7.66431	-2.74749	-8.03633
181	F	40-49	C4-C5	1	1	0	0	0	54.3705	59.0971	56.7338	96.5992	89.9972	93.2982	36.4256	30.9039	33.6647	-4.72668	6.60192	5.52164
181	F	40-49	C5-C6	2	2	1	1	1	40.635	48.7097	44.6724	95.3554	84.6137	89.9846	49.8683	41.7963	45.8323	-8.07472	10.7417	8.07193
181	F	40-49	C6-C7	1	1	0	0	0	59.0839	49.5784	54.3311	86.7285	76.7196	81.7241	31.1318	43.4663	37.299	9.50551	10.0089	-12.3345
182	F	40-49	C2-C3	1	2	0	1	1	52.4694	45.65	49.0597	73.4789	77.2439	75.3614	41.2099	46.3501	43.78	6.81934	-3.765	-5.14022
182	F	40-49	C3-C4	1	1	0	0	0	59.1732	52.4248	55.799	84.0698	88.6239	86.3468	31.5173	37.6087	34.563	6.74833	-4.55413	-6.09143
182	F	40-49	C4-C5	1	1	0	0	0	58.737	57.5534	58.1452	84.9784	95.6884	90.3334	31.7596	33.0692	32.4144	1.18365	-10.7099	-1.30958
182	F	40-49	C5-C6	2	1	1	0	1	64.291	54.8416	59.5663	85.3184	100.684	93.0012	26.1973	37.2284	31.7128	9.44933	-15.3657	-11.0311
182	F	40-49	C6-C7	1	1	0	0	0	62.5133	72.75	67.6316	89.5169	85.1615	87.3392	27.4918	17.9566	22.7242	-10.2366	4.35535	9.53521
183	F	40-49	C2-C3	1	1	0	0	0	55.9382	47.1	51.5191	64.4113	70.183	67.2971	44.5156	47.1622	45.8389	8.83818	-5.77175	-2.64652
183	F	40-49	C3-C4	1	1	0	0	0	58.1904	59.2551	58.7227	83.5899	80.6187	82.1043	32.592	33.6031	33.0976	-1.06468	2.97118	-1.01112
183	F	40-49	C4-C5	1	1	0	0	0	55.328	56.0356	55.6818	87.4712	90.78	89.1256	35.4584	33.9217	34.69	-0.707617	-3.30872	1.53673
183	F	40-49	C5-C6	1	1	0	0	0	56.7105	49.1481	52.9293	89.5235	88.5286	89.026	33.4667	40.7762	37.1215	7.56242	0.994903	-7.30953
183	F	40-49	C6-C7	1	1	0	0	0	72.534	65.8271	69.1806	81.7421	77.1905	79.4663	20.1475	28.4041	24.2758	6.70694	4.55166	-8.25665
184	M	40-49	C2-C3	1	1	0	0	0	66.5052	67.1847	66.8449	69.3871	71.8252	70.6061	34.137	29.8359	31.9865	-0.679509	-2.43806	4.30114
184	M	40-49	C3-C4	1	1	0	0	0	66.2062	66.7923	66.4992	93.5084	87.9255	90.7169	23.0621	23.5666	23.3143	-0.586154	5.5829	-0.50452
184	M	40-49	C4-C5	2	1	1	0	1	46.1595	66.8127	56.4861	87.1301	98.1801	92.6551	44.0089	25.7388	34.8739	-20.6533	-11.05	18.2701
184	M	40-49	C5-C6	1	2	0	1	1	68.2665	64.6633	66.4649	102.724	89.8712	96.2976	25.5871	23.2698	24.4285	3.60318	12.8528	2.31729
184	M	40-49	C6-C7	1	1	0	0	0	66.6625	74.1759	70.4192	85.6882	86.6891	86.1886	24.7455	16.8006	20.773	-7.51338	-1.0009	7.94494
185	M	30-39	C2-C3	1	1	0	0	0	41.4461	62.4157	51.9309	68.0217	71.1952	69.6085	58.3595	35.7	47.0297	-20.9696	-3.1735	22.6595
185	M	30-39	C3-C4	1	1	0	0	0	57.7748	60.08	58.9274	80.8556	78.7084	79.782	33.6489	33.0956	33.3723	-2.3052	2.14724	0.553276
185	M	30-39	C4-C5	1	1	0	0	0	65.2699	58.6041	61.937	88.4284	89.4163	88.9223	24.4386	31.5879	28.0133	6.66577	-0.987904	-7.14933
185	M	30-39	C5-C6	1	1	0	0	0	66.1169	62.4802	64.2985	86.6605	86.2181	86.4393	25.0749	28.5756	26.8252	3.63664	0.442349	-3.50073
185	M	30-39	C6-C7	1	1	0	0	0	63.9673	65.3835	64.6754	92.7522	93.0213	92.8867	26.9409	25.5682	26.2545	-1.41623	-0.269042	1.37266
186	M	50-59	C2-C3	1	1	0	0	0	40.6173	39.3694	39.9934	83.2618	82.38	82.8209	50.8722	51.5386	51.2054	1.24787	0.88175	-0.666415
186	M	50-59	C3-C4	1	1	0	0	0	50.1924	48.8729	49.5327	86.5122	83.0958	84.804	39.6096	42.634	41.1218	1.3195	3.41639	-3.02438
186	M	50-59	C4-C5	1	1	0	0	0	59.1746	62.2227	60.6987	86.3628	86.0565	86.2097	31.0408	27.6726	29.3567	-3.04806	0.306344	3.36819
186	M	50-59	C5-C6	1	1	0	0	0	66.6281	65.1495	65.8888	92.5088	94.7126	93.6107	22.693	24.6776	23.6853	1.47852	-2.20375	-1.98454
186	M	50-59	C6-C7	1	1	0	0	0	65.5321	62.4664	63.9992	98.3473	98.7299	98.5386	25.1725	29.4023	27.2874	3.06569	-0.382667	-4.22974
187	F	30-39	C2-C3	1	1	0	0	0	65.3982	64.7835	65.0908	73.2085	72.5529	72.8807	30.5857	28.6983	29.642	0.614754	0.655507	1.88741
187	F	30-39	C3-C4	1	1	0	0	0	56.6767	55.9118	56.2943	81.3262	86.6459	83.986	34.8006	34.369	34.5848	0.764979	-5.3197	0.431589
187	F	30-39	C4-C5	1	1	0	0	0	53.7988	58.9456	56.3722	78.9474	84.4693	81.7083	37.8687	31.9266	34.8976	-5.14671	-5.52184	5.9421
187	F	30-39	C5-C6	1	1	0	0	0	63.1158	65.4863	64.301	100.527	93.5393	97.033	30.0267	24.7767	27.4017	-2.37043	6.98722	5.24998
187	F	30-39	C6-C7	1	1	0	0	0	67.0117	70.8733	68.9425	89.7299	94.0127	91.8713	22.3483	19.539	20.9437	-3.86154	-4.28283	2.80928
188	M	60-69	C2-C3	1	3	0	1	1	63.0097	61.2477	62.1287	78.4797	83.7826	81.1312	31.1982	28.6173	29.9077	1.76194	-5.30286	2.58085
188	M	60-69	C3-C4	1	3	0	1	1	48.8914	51.5296	50.2105	84.4476	95.7822	90.1149	42.0271	38.2658	40.1464	-2.63815	-11.3347	3.76131
188	M	60-69	C4-C5	2	3	1	1	1	57.0173	51.6639	54.3406	95.704	94.6779	95.1909	32.6017	38.8843	35.743	5.35346	1.0261	-6.28253
188	M	60-69	C5-C6	3	1	1	0	1	55.6595	64.5099	60.0847	98.9493	101.577	100.263	35.5199	28.7457	32.1328	-8.85049	-2.6282	6.77417
188	M	60-69	C6-C7	1	1	0	0	0	60.001	59.6606	59.8308	103.097	112.652	107.875	31.8674	39.0464	35.4569	0.340391	-9.55535	-7.17894
189	F	50-59	C2-C3	2	1	1	0	1	53.132	57.0044	55.0682	73.2096	77.7798	75.4947	40.2798	35.2493	37.7646	-3.87244	-4.57016	5.03053
189	F	50-59	C3-C4	1	1	0	0	0	58.3161	55.8103	57.0632	82.0978	77.2469	79.6723	33.5345	36.9142	35.2244	2.5058	4.85089	-3.37965
189	F	50-59	C4-C5	1	1	0	0	0	58.1946	56.8226	57.5086	96.6457	91.2194	93.9326	32.9544	32.9927	32.9736	1.37201	5.42632	-0.0383454
189	F	50-59	C5-C6	1	1	0	0	0	59.2098	58.6006	58.9052	99.4392	97.2588	98.349	32.8387	32.4204	32.6295	0.609174	2.18038	0.418229
189	F	50-59	C6-C7	1	1	0	0	0	68.9306	62.545	65.7378	79.8685	84.0895	81.979	24.1244	29.0642	26.5943	6.38562	-4.22091	-4.93981
190	F	40-49	C2-C3	1	1	0	0	0	61.2924	61.5749	61.4337	72.6867	72.4642	72.5754	32.9325	34.4279	33.6802	-0.282525	0.222413	-1.49542
190	F	40-49	C3-C4	1	1	0	0	0	58.2106	56.8306	57.5206	92.8765	99.4668	96.1717	33.7539	34.0129	33.8834	1.37998	-6.59033	-0.259019
190	F	40-49	C4-C5	1	1	0	0	0	49.7422	46.4786	48.1104	92.1166	89.9014	91.009	40.1983	43.366	41.7822	3.26358	2.21517	-3.16766
190	F	40-49	C5-C6	1	1	0	0	0	50.4463	53.149	51.7976	88.9699	84.3944	86.6821	39.3673	37.2746	38.321	-2.7027	4.5755	2.09269
190	F	40-49	C6-C7	1	1	0	0	0	58.4738	56.3264	57.4001	84.9587	90.3671	87.6629	32.6758	34.4561	33.566	2.14736	-5.40842	-1.78027
191	F	50-59	C2-C3	3	3	1	1	1	43.877	41.1721	42.5245	78.9894	65.6358	72.3126	48.149	57.9508	53.0499	2.70487	13.3536	-9.80178
191	F	50-59	C3-C4	2	1	1	0	1	55.2574	51.1365	53.1969	91.0178	75.9561	83.4869	34.2781	41.6272	37.9526	4.12096	15.0617	-7.34903
191	F	50-59	C4-C5	3	1	1	0	1	48.5386	60.0078	54.2732	100.867	97.3156	99.0912	42.8355	31.0416	36.9386	-11.4692	3.55101	11.7939
191	F	50-59	C5-C6	3	2	1	1	1	58.5682	65.598	62.0831	96.2751	88.9374	92.6062	32.4107	24.9322	28.6714	-7.02974	7.33772	7.4785
191	F	50-59	C6-C7	1	1	0	0	0	52.8185	62.966	57.8922	99.7035	98.2274	98.9655	38.1919	28.2332	33.2126	-10.1475	1.47613	9.95873
192	M	30-39	C2-C3	1	1	0	0	0	59.4378	60.472	59.9549	76.4827	80.5705	78.5266	35.9838	31.9596	33.9717	-1.03422	-4.08779	4.02422
192	M	30-39	C3-C4	1	1	0	0	0	64.1334	65.2549	64.6941	90.58	87.5546	89.0673	25.3936	23.8233	24.6085	-1.12149	3.02546	1.57024
192	M	30-39	C4-C5	1	1	0	0	0	56.342	59.1035	57.7228	109.486	104.025	106.755	41.2557	34.0975	37.6766	-2.76155	5.46069	7.15815
192	M	30-39	C5-C6	1	1	0	0	0	58.0703	59.533	58.8016	98.9589	97.3205	98.1397	33.8824	31.8129	32.8476	-1.46263	1.63846	2.06948
192	M	30-39	C6-C7	2	1	1	0	1	69.076	66.9662	68.0211	88.3191	96.32	92.3195	20.439	24.8946	22.6668	2.10974	-8.00099	-4.45559
193	F	50-59	C2-C3	1	1	0	0	0	44.0638	51.1659	47.6149	72.16	69.5152	70.8376	49.4311	45.2612	47.3462	-7.10206	2.64486	4.16988
193	F	50-59	C3-C4	1	1	0	0	0	68.2054	66.5602	67.3828	69.9722	71.4252	70.6987	31.6509	30.1851	30.918	1.64529	-1.45303	1.46581
193	F	50-59	C4-C5	1	1	0	0	0	73.3688	64.242	68.8054	73.8063	79.5541	76.6802	24.4856	27.2606	25.8731	9.12683	-5.74781	-2.77508
193	F	50-59	C5-C6	1	1	0	0	0	65.9701	67.3319	66.651	91.7198	92.8546	92.2872	23.1809	22.9457	23.0633	-1.36173	-1.13475	0.23528
193	F	50-59	C6-C7	1	1	0	0	0	57.1117	62.1729	59.6423	87.244	92.4972	89.8706	34.1757	27.9643	31.07	-5.06113	-5.25317	6.21141
194	M	40-49	C2-C3	1	1	0	0	0	62.1936	56.2723	59.233	78.749	72.0322	75.3906	31.6474	41.442	36.5447	5.92128	6.71683	-9.79461
194	M	40-49	C3-C4	1	2	0	1	1	54.6626	61.9946	58.3286	66.9091	86.3951	76.6521	43.5117	28.5227	36.0172	-7.33202	-19.486	14.989
194	M	40-49	C4-C5	1	1	0	0	0	59.6771	59.6374	59.6573	89.2368	92.5804	90.9086	29.5535	31.3155	30.4345	0.039717	-3.34368	-1.76198
194	M	40-49	C5-C6	1	1	0	0	0	59.3741	59.8862	59.6302	95.953	93.9986	94.9758	31.7933	31.1558	31.4745	-0.5121	1.95437	0.63751
194	M	40-49	C6-C7	1	1	0	0	0	63.1953	64.7425	63.9689	100.768	101.305	101.036	28.1479	28.872	28.5099	-1.54723	-0.537012	-0.724138
195	F	50-59	C2-C3	1	1	0	0	0	56.9698	61.0441	59.007	72.1321	75.7132	73.9226	37.3271	32.2299	34.7785	-4.07431	-3.5811	5.0972
195	F	50-59	C3-C4	1	1	0	0	0	61.5696	62.0196	61.7946	85.6803	83.7593	84.7198	29.6753	29.2597	29.4675	-0.450054	1.921	0.415673
195	F	50-59	C4-C5	1	1	0	0	0	54.3053	51.5562	52.9307	92.5143	92.4652	92.4897	36.3091	37.9336	37.1214	2.74917	0.0491049	-1.62453
195	F	50-59	C5-C6	1	2	0	1	1	56.7124	51.3058	54.0091	92.2439	82.8002	87.522	32.4382	39.4663	35.9522	5.40664	9.44372	-7.02811
195	F	50-59	C6-C7	1	1	0	0	0	54.2553	54.3665	54.3109	96.746	91.1395	93.9427	36.2682	34.718	35.4931	-0.111147	5.60641	1.55016
196	M	40-49	C2-C3	1	1	0	0	0	66.9773	68.8414	67.9094	77.8881	73.8102	75.8492	28.3351	27.8773	28.1062	-1.86411	4.07796	0.45773
196	M	40-49	C3-C4	1	1	0	0	0	60.1745	61.7911	60.9828	91.9225	90.7171	91.3198	29.1564	29.566	29.3612	-1.61662	1.20539	-0.409614
196	M	40-49	C4-C5	1	1	0	0	0	51.5385	52.1499	51.8442	95.364	99.3042	97.3341	39.1014	39.7144	39.4079	-0.6114	-3.94021	-0.612988
196	M	40-49	C5-C6	1	1	0	0	0	51.2183	51.3885	51.3034	95.6963	99.6188	97.6576	40.2575	39.7993	40.0284	-0.170131	-3.92255	0.458184
196	M	40-49	C6-C7	1	1	0	0	0	74.1945	71.6681	72.9313	91.5186	88.4963	90.0075	15.2382	18.1399	16.689	2.52635	3.02223	-2.90169
197	M	50-59	C2-C3	1	1	0	0	0	58.6496	58.8773	58.7634	62.7413	73.8066	68.274	45.1443	37.9521	41.5482	-0.227731	-11.0652	7.19224
197	M	50-59	C3-C4	1	1	0	0	0	58.3947	55.3305	56.8626	85.878	86.0058	85.9419	33.3145	34.9907	34.1526	3.06422	-0.127802	-1.67614
197	M	50-59	C4-C5	1	1	0	0	0	53.8796	60.4317	57.1557	85.2303	86.6881	85.9592	37.6041	29.8371	33.7206	-6.55211	-1.4578	7.76708
197	M	50-59	C5-C6	1	1	0	0	0	54.4245	58.4783	56.4514	84.9481	87.8505	86.3993	35.7013	31.9986	33.8499	-4.05374	-2.90245	3.70267
197	M	50-59	C6-C7	1	1	0	0	0	69.4914	70.6521	70.0717	90.2828	86.6142	88.4485	21.2916	20.3759	20.8337	-1.16065	3.66856	0.915647
198	M	30-39	C2-C3	1	1	0	0	0	44.3142	55.3221	49.8182	89.604	81.6199	85.612	44.8994	37.1393	41.0193	-11.0078	7.98416	7.76015
198	M	30-39	C3-C4	1	1	0	0	0	47.0936	55.1139	51.1038	80.2478	86.5958	83.4218	45.0351	34.0822	39.5587	-8.02035	-6.34798	10.9529
198	M	30-39	C4-C5	1	1	0	0	0	53.1377	54.1957	53.6667	93.303	94.7645	94.0338	36.802	36.5472	36.6746	-1.05807	-1.46152	0.254803
198	M	30-39	C5-C6	1	1	0	0	0	53.1041	52.4508	52.7774	92.6513	91.2543	91.9528	37.0089	38.493	37.751	0.653346	1.39701	-1.48409
198	M	30-39	C6-C7	1	1	0	0	0	64.4093	67.0478	65.7286	91.5033	92.5437	92.0235	25.7789	22.11	23.9444	-2.63842	-1.04042	3.6689
199	F	30-39	C2-C3	1	1	0	0	0	59.7832	54.9424	57.3628	60.3731	60.2423	60.3077	41.9624	48.4634	45.2129	4.84073	0.130798	-6.501
199	F	30-39	C3-C4	1	1	0	0	0	58.634	55.6254	57.1297	73.0288	77.2884	75.1586	36.2881	37.3056	36.7968	3.00862	-4.25963	-1.0175
199	F	30-39	C4-C5	1	1	0	0	0	64.158	60.3855	62.2718	91.4843	90.8309	91.1576	25.4757	30.1877	27.8317	3.77248	0.653341	-4.71199
199	F	30-39	C5-C6	1	1	0	0	0	62.4426	57.4922	59.9674	91.8488	94.3974	93.1231	26.7479	32.4594	29.6037	4.95042	-2.54866	-5.71149
199	F	30-39	C6-C7	1	1	0	0	0	71.0824	69.6761	70.3792	97.2663	93.3925	95.3294	20.4098	21.1312	20.7705	1.40634	3.87377	-0.721394
200	M	30-39	C2-C3	1	1	0	0	0	71.9906	62.7735	67.382	58.941	68.403	63.672	38.2012	37.7914	37.9963	9.21706	-9.46205	0.409745
200	M	30-39	C3-C4	1	1	0	0	0	65.406	51.876	58.641	91.7519	98.0513	94.9016	24.6917	39.2165	31.9541	13.5301	-6.2994	-14.5248
200	M	30-39	C4-C5	1	1	0	0	0	51.0254	57.733	54.3792	81.6865	95.9085	88.7975	41.2741	32.7401	37.0071	-6.70765	-14.2221	8.534
200	M	30-39	C5-C6	1	1	0	0	0	61.8632	59.5224	60.6928	107.532	111.396	109.464	36.4033	37.9248	37.164	2.34077	-3.86378	-1.52146
200	M	30-39	C6-C7	1	1	0	0	0	66.9174	57.6828	62.3001	89.1225	96.8137	92.9681	23.3685	33.8161	28.5923	9.23462	-7.69117	-10.4476

## Sheet: Sheet2
Gender	Level	Right	Left
0	1	52.1726	51.8667
0	2	56.0766	59.8115
0	3	42.983	43.9721
0	4	53.5167	55.7578
0	5	65.4656	65.2349
1	1	61.6921	64.8161
1	2	47.869	53.0388
1	3	54.2135	52.3134
1	4	59.8615	51.7042
1	5	69.6297	69.3399
1	1	66.3833	54.497
1	2	49.4597	46.5874
1	3	47.6586	50.6938
1	4	38.168	41.8048
1	5	59.7668	61.4557
1	1	61.7014	62.0587
1	2	61.7014	62.0587
1	3	61.7014	62.0587
1	4	61.7014	62.0587
1	5	61.7014	62.0587
1	1	62.1088	57.5125
1	2	61.7147	56.0919
1	3	63.0276	54.9396
1	4	58.5248	65.4151
1	5	72.4112	71.0242
1	1	65.8477	65.6814
1	2	54.475	47.8174
1	3	50.9971	55.5908
1	4	53.3045	54.1448
1	5	44.0248	58.3039
1	1	54.183	60.898
1	2	53.8296	41.8388
1	3	46.7476	48.9832
1	4	55.3361	49.1625
1	5	53.7548	49.0411
0	1	52.4936	56.7176
0	2	58.5755	52.7818
0	3	55.3366	45.9424
0	4	48.5045	58.4023
0	5	65.211	60.4808
0	1	47.18	41.5018
0	2	38.5561	42.2684
0	3	45.539	57.9207
0	4	40.9225	57.9898
0	5	57.5171	62.4588
1	1	61.4215	81.4814
1	2	68.2471	69.0638
1	3	63.2341	58.7147
1	4	55.3357	49.8862
1	5	58.2234	61.6853
1	1	61.8306	60.0122
1	2	67.5687	68.1553
1	3	58.4963	56.2035
1	4	65.9526	60.0908
1	5	64.0061	57.4533
0	1	53.9601	56.2829
0	2	55.2379	53.633
0	3	51.9288	58.7564
0	4	41.2427	57.361
0	5	60.3346	53.9563
1	1	74.6199	73.2885
1	2	66.3521	57.5445
1	3	66.6678	64.1672
1	4	54.3945	68.4459
1	5	69.4852	57.9051
1	1	52.3215	36.0636
1	2	53.9381	52.8903
1	3	60.0257	62.2938
1	4	59.6775	63.8309
1	5	64.3304	60.4151
1	1	62.7321	64.1761
1	2	47.839	54.1488
1	3	54.3635	51.0834
1	4	61.0615	50.4642
1	5	70.2997	68.1899
1	1	52.9396	44.7176
1	2	62.098	56.4345
1	3	62.9075	49.0173
1	4	58.1006	61.5382
1	5	63.7398	64.5926
0	1	45.0246	57.7109
0	2	50.2351	56.5891
0	3	50.7344	52.982
0	4	48.5035	48.7609
0	5	62.8448	58.3538
0	1	60.8142	45.3813
0	2	50.6458	53.3757
0	3	46.7237	52.4304
0	4	55.9675	47.8364
0	5	60.1451	64.3544
1	1	60.5081	49.4983
1	2	53.2198	49.523
1	3	52.7312	56.8723
1	4	54.0503	56.8042
1	5	64.8748	63.7907
1	1	63.3759	62.5119
1	2	58.0002	55.1093
1	3	48.25	46.4659
1	4	48.4932	50.1392
1	5	77.5231	78.789
0	1	51.1713	55.4866
0	2	63.2411	61.816
0	3	72.1432	72.1312
0	4	59.9907	64.7768
0	5	62.633	64.8362
0	1	66.0744	57.5422
0	2	58.154	51.4066
0	3	53.2094	49.576
0	4	58.0573	63.1067
0	5	73.9925	79.3448
0	1	57.5123	61.1608
0	2	57.454	53.7197
0	3	68.9831	64.2083
0	4	60.501	59.5686
0	5	64.9067	66.9151
0	1	53.919	54.9589
0	2	53.3636	51.2532
0	3	57.4415	62.0426
0	4	63.99	56.6973
0	5	61.8446	55.3153
1	1	61.5694	52.3766
1	2	61.2564	49.1433
1	3	67.0647	57.0179
1	4	59.9402	58.6851
1	5	68.3474	64.0841
1	1	60.9999	54.4732
1	2	60.143	58.6248
1	3	50.1436	52.5507
1	4	52.3902	54.5434
1	5	56.8541	62.075
0	1	58.9029	48.8174
0	2	58.2037	61.6751
0	3	60.1057	58.035
0	4	57.6822	67.3855
0	5	70.9038	63.263
0	1	57.9188	69.4614
0	2	61.4218	63.0215
0	3	47.1502	53.3873
0	4	45.7606	51.6
0	5	58.5582	53.9622
1	1	60.5545	40.8566
1	2	55.0272	46.4602
1	3	48.4565	39.0743
1	4	49.346	53.8772
1	5	57.1984	59.1074
0	1	59.3212	59.7339
0	2	52.6619	57.6332
0	3	58.9725	55.2955
0	4	62.9095	55.5807
0	5	64.926	64.2508
0	1	61.5981	45.3988
0	2	56.9064	55.4394
0	3	51.9178	48.9291
0	4	57.5675	53.0832
0	5	74.8284	55.0013
0	1	27.5115	32.9758
0	2	51.2842	54.9595
0	3	53.7393	59.2028
0	4	57.3259	58.0979
0	5	64.967	67.8314
0	1	52.7926	51.3367
0	2	55.1866	60.4815
0	3	42.933	45.0321
0	4	53.2267	55.8778
0	5	64.3756	66.3649
1	1	44.4872	42.8735
1	2	55.6341	59.713
1	3	52.6019	63.0046
1	4	59.0747	53.6694
1	5	67.7457	61.8736
0	1	48.0578	33.9146
0	2	49.0674	36.4388
0	3	43.0265	51.1844
0	4	57.6961	59.1984
0	5	64.2556	54.487
1	1	59.0335	56.2308
1	2	53.847	46.6279
1	3	42.1442	42.1195
1	4	48.8219	47.6689
1	5	51.7536	49.2486
1	1	39.8168	42.3886
1	2	50.4564	58.5548
1	3	50.5136	54.2842
1	4	53.8382	59.2488
1	5	64.867	68.701
0	1	60.5228	65.4081
0	2	55.4976	59.4399
0	3	63.3512	63.0697
0	4	60.8263	56.5167
0	5	71.1603	74.8575
0	1	41.3748	47.9137
0	2	52.4061	50.1508
0	3	46.0374	48.6433
0	4	48.6502	50.7347
0	5	49.3904	57.9427
0	1	46.3221	65.4988
0	2	51.1557	56.3265
0	3	59.004	54.5186
0	4	55.7671	54.3507
0	5	63.1868	60.2548
1	1	52.964	54.3382
1	2	56.2703	55.9993
1	3	52.8507	57.6231
1	4	53.2914	51.5273
1	5	70.2586	62.1074
0	1	62.5557	59.9776
0	2	61.7769	60.2477
0	3	64.4119	60.4241
0	4	64.9858	62.4498
0	5	63.6999	65.7289
1	1	51.6716	49.6316
1	2	55.1595	58.5439
1	3	59.4538	51.0589
1	4	60.6147	58.5123
1	5	63.3469	64.3221
1	1	59.856	50.8907
1	2	54.2287	53.8839
1	3	60.4673	63.4883
1	4	58.3359	62.6469
1	5	69.5594	66.1059
0	1	58.5265	52.9686
0	2	62.338	58.3498
0	3	52.3717	50.267
0	4	53.525	56.1956
0	5	59.7366	62.2408
1	1	63.743	63.1035
1	2	50.8427	63.8506
1	3	55.3381	54.6651
1	4	51.9435	49.2593
1	5	73.9773	62.7503
0	1	48.5668	47.8578
0	2	66.7799	71.4778
0	3	55.3185	62.0036
0	4	61.8506	65.3535
0	5	61.4349	69.5755
1	1	60.8086	60.4656
1	2	67.5338	64.0225
1	3	63.7244	53.9638
1	4	60.852	57.4024
1	5	81.3802	74.7476
1	1	48.1703	51.6296
1	2	50.516	52.7443
1	3	41.2344	55.4697
1	4	56.5776	60.2708
1	5	56.5056	71.4088
1	1	42.1645	52.8706
1	2	42.6845	52.802
1	3	51.7679	48.7595
1	4	51.3871	59.9744
1	5	69.0545	63.3301
1	1	61.3259	64.1166
1	2	54.0211	44.4918
1	3	53.9497	45.4851
1	4	46.2943	41.4366
1	5	68.9766	63.5312
1	1	57.1772	61.6264
1	2	54.6051	55.9953
1	3	55.5606	55.7823
1	4	62.7135	56.6324
1	5	66.956	78.4569
1	1	53.0777	55.2379
1	2	58.1593	56.995
1	3	54.6007	51.0031
1	4	50.3273	46.4265
1	5	64.8998	57.3704
1	1	58.4901	53.3496
1	2	56.9677	60.7382
1	3	50.9523	52.0599
1	4	68.0531	57.9278
1	5	57.5953	63.8495
1	1	61.8861	55.4042
1	2	55.3988	57.6203
1	3	52.0313	40.0486
1	4	43.3254	59.12
1	5	53.1235	60.3683
1	1	58.2331	47.8796
1	2	57.6041	65.6476
1	3	58.1692	57.6039
1	4	52.0032	59.1367
1	5	67.1294	59.3533
0	1	63.7518	60.0802
0	2	56.3972	54.8874
0	3	52.9653	48.7498
0	4	55.1933	52.6557
0	5	72.5885	74.731
1	1	60.7946	62.4437
1	2	56.802	51.44
1	3	45.2701	51.6391
1	4	62.8834	44.9531
1	5	72.4337	66.394
0	1	57.7867	55.707
0	2	41.2696	37.9215
0	3	49.119	54.803
0	4	53.8225	56.3184
0	5	60.6366	55.5995
0	1	53.2804	56.4935
0	2	62.5382	59.1496
0	3	53.3031	54.6073
0	4	62.7444	58.8026
0	5	68.2943	64.2841
1	1	59.3399	55.2003
1	2	63.4138	58.7602
1	3	62.7781	57.156
1	4	59.3768	60.872
1	5	66.488	57.6154
1	1	63.8756	53.9843
1	2	58.0319	59.3768
1	3	55.4022	55.7264
1	4	54.3696	53.8072
1	5	63.9524	64.8218
1	1	59.987	55.4147
1	2	65.926	58.6484
1	3	65.9696	57.9639
1	4	61.4828	60.0564
1	5	70.5756	69.0012
1	1	59.4728	62.6599
1	2	57.0376	54.4167
1	3	50.5886	47.4197
1	4	58.4363	53.7493
1	5	67.1328	64.8657
0	1	59.8109	70.0932
0	2	54.6989	63.7294
0	3	51.5326	57.4702
0	4	59.8917	65.5329
0	5	66.3657	63.2237
0	1	47.0185	33.7607
0	2	58.8533	62.8919
0	3	57.5823	56.5996
0	4	56.5543	51.8263
0	5	72.2312	76.0029
1	1	51.8614	52.9643
1	2	56.0089	52.3614
1	3	53.7967	57.6326
1	4	54.702	51.7962
1	5	56.9605	54.3464
1	1	60.5045	56.2501
1	2	59.3906	53.6523
1	3	49.6351	46.7732
1	4	61.0679	60.554
1	5	68.419	62.7604
1	1	72.2206	62.5235
1	2	65.826	51.526
1	3	49.7154	58.593
1	4	60.3732	60.5924
1	5	67.1974	56.7528
1	1	66.1073	68.8814
1	2	61.0045	60.8311
1	3	51.2285	52.5999
1	4	49.7983	52.7885
1	5	75.5945	71.1081
0	1	68.9351	62.4583
0	2	54.8582	46.1556
0	3	52.7338	49.6333
0	4	51.6036	46.1407
0	5	48.7098	58.8037
1	1	62.3544	67.7137
1	2	51.34	58.4745
1	3	49.8861	51.8016
1	4	58.0418	50.8055
1	5	54.163	70.6642
1	1	58.446	51.9607
1	2	52.9487	54.0539
1	3	61.5073	63.2183
1	4	59.3259	62.1069
1	5	68.5894	66.8159
0	1	57.4365	53.2786
0	2	63.428	58.0798
0	3	51.4117	51.077
0	4	53.585	55.3856
0	5	60.4366	61.0408
1	1	59.0078	61.662
1	2	63.8134	66.4749
1	3	55.422	60.2235
1	4	57.4303	60.313
1	5	69.026	67.1562
1	1	39.6247	50.8713
1	2	55.334	60.0515
1	3	51.8598	47.0605
1	4	59.4052	52.3704
1	5	64.7674	68.0388
1	1	64.3955	70.4892
1	2	56.5458	50.8973
1	3	46.2646	46.7613
1	4	48.1347	54.2692
1	5	72.6274	71.2448
1	1	59.4481	44.3582
1	2	65.3527	59.9063
1	3	59.3435	57.2694
1	4	69.1172	58.8852
1	5	64.5711	67.9064
0	1	56.1082	46.79
0	2	58.5004	58.1551
0	3	56.118	55.6056
0	4	56.8505	48.8881
0	5	72.624	65.2971
1	1	65.5352	68.2647
1	2	65.8462	67.0123
1	3	47.5295	65.4427
1	4	67.7365	65.8733
1	5	65.2625	74.4159
1	1	40.7861	63.2157
1	2	56.5948	60.79
1	3	66.1399	57.6841
1	4	66.3869	61.3702
1	5	64.0473	63.9635
1	1	41.2873	39.2594
1	2	51.1524	47.8429
1	3	57.7646	62.9627
1	4	67.4881	64.3695
1	5	66.3321	61.2364
0	1	64.4582	65.0335
0	2	55.9367	55.9718
0	3	53.7388	59.8556
0	4	62.4058	66.0863
0	5	66.8917	71.9033
1	1	62.5497	61.4977
1	2	49.4814	50.6496
1	3	56.6573	52.4539
1	4	56.6095	63.3799
1	5	61.061	58.9006
0	1	53.202	56.3744
0	2	58.4861	55.4303
0	3	57.2446	58.2526
0	4	57.8398	59.3806
0	5	70.4106	61.265
0	1	60.7524	61.7349
0	2	57.1006	57.4706
0	3	50.5822	45.8286
0	4	50.0063	54.289
0	5	59.1238	54.9064
0	1	43.377	41.8921
0	2	54.3874	52.1565
0	3	49.6786	58.6678
0	4	58.8282	64.838
0	5	52.1785	64.076
0	1	52.8294	44.21
0	2	58.9332	53.0048
0	3	57.447	58.2434
0	4	63.331	56.0516
0	5	63.3133	71.77
1	1	65.7133	55.657
1	2	49.3597	47.9774
1	3	48.1186	50.2538
1	4	38.198	40.8548
1	5	60.5968	61.1157
1	1	62.3736	55.5523
1	2	55.3926	61.2646
1	3	59.0171	60.2574
1	4	58.4141	60.0162
1	5	63.1853	65.4825
0	1	55.8498	61.6141
0	2	61.6496	60.5296
0	3	54.8853	50.8762
0	4	56.1224	52.3958
0	5	55.7353	53.8265
0	1	62.9948	60.7444
0	2	57.3353	55.2392
0	3	61.1855	55.9312
0	4	56.032	58.1175
0	5	72.3663	73.7852
1	1	59.0496	57.7773
1	2	58.4947	54.6705
1	3	52.4396	60.7017
1	4	54.1545	58.5483
1	5	68.6914	71.5221
1	1	44.1842	55.3621
1	2	45.7436	56.3039
1	3	54.0677	53.9157
1	4	52.6541	52.7708
1	5	63.6293	68.0878
0	1	60.5432	54.6124
0	2	59.514	54.2854
0	3	65.398	59.1955
0	4	63.9426	56.8822
0	5	71.8224	68.6861
1	1	51.3298	53.4222
1	2	52.751	57.7398
1	3	47.2448	59.876
1	4	62.4361	60.2168
1	5	58.3132	61.7468
1	1	52.7134	59.86
1	2	55.0334	53.0161
1	3	64.5625	62.4554
1	4	72.0901	65.8397
1	5	65.4908	65.7723
1	1	66.3381	62.0216
1	2	60.9791	56.4957
1	3	48.6967	48.5886
1	4	55.6022	48.6474
1	5	64.1829	55.0052
0	1	60.3176	61.0689
0	2	55.4915	55.311
0	3	55.2461	53.6312
0	4	59.7706	61.7034
0	5	58.9406	61.4355
1	1	50.7798	53.7222
1	2	52.951	56.2898
1	3	46.6248	60.126
1	4	60.9861	60.6668
1	5	59.8132	60.2968
1	1	53.4834	59.71
1	2	53.5934	54.3261
1	3	63.2625	63.0054
1	4	70.7201	66.3297
1	5	66.6708	64.8323
0	1	43.8038	52.0259
0	2	67.4054	67.8002
0	3	73.8588	63.512
0	4	67.1701	66.9019
0	5	55.8217	62.7229
0	1	52.0431	54.9511
0	2	49.6415	56.4406
0	3	58.1402	62.5682
0	4	61.2238	59.4362
0	5	61.6419	67.1788
1	1	63.8314	57.987
1	2	66.2707	69.5276
1	3	67.1731	72.939
1	4	66.6567	70.0972
1	5	57.0975	53.0642
0	1	61.4357	60.3176
0	2	60.8169	60.6977
0	3	63.9419	61.4741
0	4	65.0158	62.3398
0	5	65.1699	65.3389
1	1	51.5216	49.6816
1	2	55.3395	57.8139
1	3	58.8538	51.7189
1	4	60.0947	59.3123
1	5	64.6369	63.9321
0	1	59.5087	65.8789
0	2	61.9815	51.1305
0	3	50.2331	47.0209
0	4	48.6979	44.1528
0	5	57.1863	43.6199
0	1	55.1675	48.6928
0	2	50.6494	49.6959
0	3	51.9391	49.7443
0	4	47.7985	53.9803
0	5	60.1523	64.5308
1	1	64.8177	66.6414
1	2	53.535	48.5274
1	3	51.9971	55.0008
1	4	53.7645	53.7248
1	5	44.5248	56.8839
1	1	54.643	59.538
1	2	54.1896	41.2588
1	3	45.7076	50.2832
1	4	53.9761	50.0225
1	5	52.7448	49.7511
0	1	48.4903	66.284
0	2	57.108	51.2837
0	3	54.9305	58.3671
0	4	40.365	49.6997
0	5	57.7139	50.8584
0	1	53.9636	56.4676
0	2	58.2555	53.2618
0	3	54.4566	46.2624
0	4	49.2645	58.3723
0	5	63.721	60.8408
0	1	47.93	40.0818
0	2	37.3661	43.0484
0	3	46.339	57.9107
0	4	39.6325	58.5198
0	5	58.3671	62.2588
1	1	60.0215	81.9214
1	2	68.7271	68.2438
1	3	62.4041	59.5347
1	4	56.1857	48.4262
1	5	56.7434	61.7653
1	1	61.1606	60.6222
1	2	66.8087	68.2153
1	3	57.5363	56.8435
1	4	65.4726	61.4708
1	5	62.8561	58.6033
0	1	54.8501	56.1329
0	2	55.1679	54.433
0	3	52.0288	58.1464
0	4	41.5427	55.941
0	5	59.3746	54.4563
1	1	74.3399	74.0785
1	2	65.2621	58.0645
1	3	65.6778	65.0572
1	4	55.5045	67.7159
1	5	69.8352	56.5351
1	1	66.1581	62.1916
1	2	60.4691	57.9557
1	3	48.6367	48.9986
1	4	55.1722	48.9574
1	5	63.1229	55.3152
1	1	63.5488	56.0225
1	2	62.7747	55.4919
1	3	63.5876	54.8596
1	4	57.1848	65.6351
1	5	71.6012	72.1942
1	1	52.1996	46.1076
1	2	61.078	57.1345
1	3	61.5975	49.0873
1	4	58.7906	60.9682
1	5	63.8598	63.4526
0	1	45.8846	56.5709
0	2	51.6551	56.0191
0	3	50.9844	52.472
0	4	48.8035	47.4009
0	5	61.8848	59.8138
0	1	59.5142	60.6142
0	2	49.4358	53.7157
0	3	47.3337	51.1804
0	4	56.7775	46.8164
0	5	58.6951	65.1044
1	1	59.2881	50.7183
1	2	53.1598	50.503
1	3	53.3312	56.1723
1	4	54.2003	55.3542
1	5	63.5548	64.1307
1	1	61.9359	64.0019
1	2	56.5302	55.6493
1	3	47.43	47.4859
1	4	49.8332	48.7992
1	5	78.6431	77.609
0	1	51.3113	54.7366
0	2	62.2911	61.936
0	3	70.6632	72.8412
0	4	60.1107	63.8868
0	5	62.903	63.8462
0	1	65.2844	57.8322
0	2	59.144	50.6766
0	3	52.7594	50.896
0	4	57.9673	63.1467
0	5	75.4025	78.7048
0	1	57.6423	59.7708
0	2	56.384	53.8997
0	3	68.7431	64.7883
0	4	60.291	60.5286
0	5	65.0367	66.5651
0	1	55.099	54.0689
0	2	52.8236	52.4632
0	3	56.2115	62.6026
0	4	63.81	58.1273
0	5	61.3546	56.5553
1	1	60.8194	53.2366
1	2	59.7764	49.1633
1	3	66.6847	57.7279
1	4	59.3702	59.3651
1	5	69.4274	62.8241
1	1	60.8599	54.7532
1	2	59.233	59.4548
1	3	50.2836	52.0207
1	4	53.5602	54.5334
1	5	58.1941	61.735
0	1	59.4929	48.8074
0	2	59.5637	60.2651
0	3	60.4257	56.545
0	4	58.2022	66.1355
0	5	70.5438	64.303
0	1	58.0488	68.3714
0	2	62.8418	61.7815
0	3	48.1302	53.2073
0	4	46.4906	51.02
0	5	57.9082	55.0922
1	1	61.3545	40.6166
1	2	54.0872	47.2002
1	3	48.6065	37.8443
1	4	50.546	53.2572
1	5	58.5084	57.7074
0	1	59.6012	58.5339
0	2	51.9619	59.1232
0	3	58.2025	56.1055
0	4	62.0295	56.0507
0	5	64.636	65.0308
0	1	62.2381	44.5288
0	2	57.9464	54.6794
0	3	52.8278	48.6091
0	4	57.7275	51.7932
0	5	75.5284	54.5913
0	1	27.1015	33.4758
0	2	52.5942	54.7095
0	3	54.2093	59.1828
0	4	58.1759	57.7679
0	5	65.057	67.7114
1	1	51.6115	36.4336
1	2	52.6681	54.3703
1	3	60.6557	61.2438
1	4	60.7275	63.6909
1	5	63.0604	61.0451
1	1	44.2972	43.2535
1	2	55.9241	59.193
1	3	53.7719	61.9546
1	4	58.6947	55.0394
1	5	67.0457	62.6836
0	1	48.9378	33.8746
0	2	49.7074	35.3988
0	3	42.2965	52.3844
0	4	58.7161	58.9784
0	5	64.1456	55.267
1	1	59.6335	55.2008
1	2	52.907	47.5279
1	3	42.5242	41.3895
1	4	47.9919	47.9189
1	5	51.5236	50.5386
1	1	40.7268	41.6486
1	2	51.8664	57.2048
1	3	50.9436	52.8142
1	4	54.2882	58.0288
1	5	65.317	67.411
0	1	59.6028	66.8281
0	2	54.5076	60.6699
0	3	63.8412	62.0897
0	4	61.8063	55.7567
0	5	72.2603	73.8875
0	1	42.4248	46.4137
0	2	51.5361	51.4508
0	3	46.2274	48.2633
0	4	49.3402	50.5847
0	5	50.3604	57.0827
0	1	46.2921	66.0088
0	2	52.5357	55.2065
0	3	58.914	55.4086
0	4	54.3071	54.4007
0	5	63.0368	60.3348
1	1	54.224	53.5482
1	2	55.0203	57.0993
1	3	53.2707	57.2331
1	4	52.6414	52.1573
1	5	69.1586	62.2374
0	1	60.5776	60.2589
0	2	55.1215	55.471
0	3	54.5161	54.1712
0	4	60.5806	60.7034
0	5	59.7006	61.1255
0	1	61.5148	61.6144
0	2	56.2853	55.2992
0	3	60.6555	57.2312
0	4	56.442	57.6175
0	5	73.4963	73.1552
1	1	64.633	62.6135
1	2	51.8327	63.8306
1	3	55.4681	53.8751
1	4	50.7135	50.4293
1	5	73.2173	63.8303
0	1	47.5868	47.9478
0	2	67.8899	70.1778
0	3	56.7285	61.5536
0	4	61.9106	64.0135
0	5	61.8149	69.2855
1	1	61.8286	60.0956
1	2	68.8338	63.2925
1	3	64.5344	52.8838
1	4	59.492	57.8924
1	5	81.2302	74.9776
1	1	49.4103	51.4196
1	2	51.896	51.8243
1	3	41.9844	55.0897
1	4	56.6976	59.9708
1	5	56.9556	70.8088
1	1	42.6845	52.5706
1	2	42.8945	52.572
1	3	50.6979	50.1895
1	4	52.1971	59.1544
1	5	67.7645	64.6701
1	1	61.9959	62.8866
1	2	53.8511	45.0118
1	3	53.3497	46.5351
1	4	46.0943	42.8466
1	5	68.9366	64.5612
1	1	58.6672	61.1964
1	2	55.3051	55.7753
1	3	56.6706	54.2923
1	4	61.6835	56.7924
1	5	67.546	77.4669
1	1	53.2977	53.9779
1	2	58.0993	57.705
1	3	55.1107	50.4031
1	4	50.5373	46.4165
1	5	64.4898	57.6704
1	1	57.2901	53.8096
1	2	57.2677	59.6682
1	3	51.9023	51.0799
1	4	67.2831	58.5778
1	5	58.1253	63.5295
1	1	62.6561	54.4242
1	2	54.9288	58.4403
1	3	52.6013	39.9186
1	4	42.3354	60.25
1	5	53.4335	59.3983
1	1	57.5531	49.2396
1	2	58.5941	65.1476
1	3	57.9292	59.0539
1	4	52.6932	57.7367
1	5	66.8094	59.8033
0	1	64.3118	59.6202
0	2	57.0072	53.9274
0	3	52.6353	48.7898
0	4	53.7633	54.1357
0	5	73.2585	74.201
1	1	61.5046	62.3437
1	2	58.152	50.37
1	3	46.2101	51.5591
1	4	63.2734	43.7931
1	5	71.9537	66.934
0	1	57.3067	56.017
0	2	40.4196	38.5115
0	3	49.529	53.733
0	4	54.0325	54.9284
0	5	59.2566	56.4795
0	1	52.5104	57.2135
0	2	62.0682	59.1696
0	3	53.4331	53.7673
0	4	61.8944	59.6826
0	5	67.8643	65.0141
1	1	58.2999	55.7403
1	2	62.8138	60.1802
1	3	62.3781	58.616
1	4	59.7668	59.752
1	5	65.208	58.8254
1	1	62.9956	54.2743
1	2	58.4419	58.4468
1	3	56.8022	54.8664
1	4	53.7796	54.1372
1	5	65.2724	64.4818
1	1	61.027	54.3347
1	2	65.736	59.8284
1	3	65.0296	59.1539
1	4	60.4328	61.0564
1	5	70.3456	69.2912
1	1	60.7828	62.6199
1	2	56.9776	54.6167
1	3	49.4886	48.7197
1	4	58.2263	54.2993
1	5	66.4228	65.2757
0	1	60.9309	69.3432
0	2	56.1889	62.6894
0	3	51.9626	56.5702
0	4	60.3817	64.8829
0	5	65.2457	63.4137
0	1	46.8285	34.8407
0	2	59.8733	61.8319
0	3	56.0823	56.7296
0	4	55.1043	52.7863
0	5	73.1512	75.4629
1	1	52.0114	51.7743
1	2	54.8389	53.8314
1	3	54.9367	56.2526
1	4	54.502	52.9362
1	5	56.4405	54.7864
1	1	59.4845	56.8601
1	2	59.0206	54.9423
1	3	48.6051	48.2732
1	4	59.8479	60.894
1	5	67.509	63.4304
1	1	65.0455	69.1992
1	2	56.3958	50.9773
1	3	47.2146	46.6913
1	4	47.7347	54.9692
1	5	73.5774	71.0648
1	1	58.3681	45.2982
1	2	64.7327	61.3363
1	3	58.9335	57.9094
1	4	67.8972	60.2352
1	5	65.8711	67.0964
0	1	67.6351	63.4183
0	2	53.9082	46.2356
0	3	53.1038	48.3133
0	4	50.1436	47.1307
0	5	47.9498	60.2237
1	1	63.3944	66.2537
1	2	51.9	58.3145
1	3	50.8861	51.4916
1	4	56.8418	51.1455
1	5	55.543	70.1942
0	1	52.1631	53.4511
0	2	50.8715	56.3906
0	3	58.1602	62.4182
0	4	60.8838	60.4062
0	5	61.9619	65.7988
1	1	63.8014	58.307
1	2	66.5707	68.9276
1	3	67.8131	71.629
1	4	67.3267	69.3472
1	5	57.0075	53.8442
0	1	59.2487	66.8289
0	2	60.7115	51.5505
0	3	49.0831	47.2009
0	4	47.9779	44.6928
0	5	57.3163	42.6099
0	1	55.3775	47.6428
0	2	52.0894	48.8559
0	3	52.4391	49.5243
0	4	47.5185	54.5403
0	5	59.5523	65.4908
1	1	60.9514	62.5787
1	2	60.2414	63.0587
1	3	61.2314	62.8087
1	4	61.1914	63.1087
1	5	62.6914	61.2787
1	1	39.8247	50.4213
1	2	56.134	59.5615
1	3	50.9898	48.1405
1	4	58.5152	53.5904
1	5	65.0774	66.9888
0	1	49.3103	66.094
0	2	58.558	50.8937
0	3	54.3705	59.0971
0	4	40.635	48.7097
0	5	59.0839	49.5784
0	1	52.4694	45.65
0	2	59.1732	52.4248
0	3	58.737	57.5534
0	4	64.291	54.8416
0	5	62.5133	72.75
0	1	55.9382	47.1
0	2	58.1904	59.2551
0	3	55.328	56.0356
0	4	56.7105	49.1481
0	5	72.534	65.8271
1	1	66.5052	67.1847
1	2	66.2062	66.7923
1	3	46.1595	66.8127
1	4	68.2665	64.6633
1	5	66.6625	74.1759
1	1	41.4461	62.4157
1	2	57.7748	60.08
1	3	65.2699	58.6041
1	4	66.1169	62.4802
1	5	63.9673	65.3835
1	1	40.6173	39.3694
1	2	50.1924	48.8729
1	3	59.1746	62.2227
1	4	66.6281	65.1495
1	5	65.5321	62.4664
0	1	65.3982	64.7835
0	2	56.6767	55.9118
0	3	53.7988	58.9456
0	4	63.1158	65.4863
0	5	67.0117	70.8733
1	1	63.0097	61.2477
1	2	48.8914	51.5296
1	3	57.0173	51.6639
1	4	55.6595	64.5099
1	5	60.001	59.6606
0	1	53.132	57.0044
0	2	58.3161	55.8103
0	3	58.1946	56.8226
0	4	59.2098	58.6006
0	5	68.9306	62.545
0	1	61.2924	61.5749
0	2	58.2106	56.8306
0	3	49.7422	46.4786
0	4	50.4463	53.149
0	5	58.4738	56.3264
0	1	43.877	41.1721
0	2	55.2574	51.1365
0	3	48.5386	60.0078
0	4	58.5682	65.598
0	5	52.8185	62.966
1	1	59.4378	60.472
1	2	64.1334	65.2549
1	3	56.342	59.1035
1	4	58.0703	59.533
1	5	69.076	66.9662
0	1	44.0638	51.1659
0	2	68.2054	66.5602
0	3	73.3688	64.242
0	4	65.9701	67.3319
0	5	57.1117	62.1729
1	1	62.1936	56.2723
1	2	54.6626	61.9946
1	3	59.6771	59.6374
1	4	59.3741	59.8862
1	5	63.1953	64.7425
0	1	56.9698	61.0441
0	2	61.5696	62.0196
0	3	54.3053	51.5562
0	4	56.7124	51.3058
0	5	54.2553	54.3665
1	1	66.9773	68.8414
1	2	60.1745	61.7911
1	3	51.5385	52.1499
1	4	51.2183	51.3885
1	5	74.1945	71.6681
1	1	58.6496	58.8773
1	2	58.3947	55.3305
1	3	53.8796	60.4317
1	4	54.4245	58.4783
1	5	69.4914	70.6521
1	1	44.3142	55.3221
1	2	47.0936	55.1139
1	3	53.1377	54.1957
1	4	53.1041	52.4508
1	5	64.4093	67.0478
0	1	59.7832	54.9424
0	2	58.634	55.6254
0	3	64.158	60.3855
0	4	62.4426	57.4922
0	5	71.0824	69.6761
1	1	71.9906	62.7735
1	2	65.406	51.876
1	3	51.0254	57.733
1	4	61.8632	59.5224
1	5	66.9174	57.6828

## Sheet: Sheet3
Right	Left			Right	Left			Right	Left
52.1726	51.8667	0.31	0.31	65.5529	66.8695	-1.32	1.32	46.1752	46.2258	-0.05	0.05
56.0766	59.8115	-3.73	3.73	91.2499	91.2633	-0.01	0.01	34.4994	30.424	4.08	4.08
42.983	43.9721	-0.99	0.99	90.3533	89.1252	1.23	1.23	46.8047	46.3176	0.49	0.49
53.5167	55.7578	-2.24	2.24	80.8604	74.3763	6.48	6.48	38.9262	37.6764	1.25	1.25
65.4656	65.2349	0.23	0.23	79.9337	85.0149	-5.08	5.08	27.7763	25.2225	2.55	2.55
61.6921	64.8161	-3.12	3.12	71.0828	64.4441	6.64	6.64	35.8144	39.1578	-3.34	3.34
47.869	53.0388	-5.17	5.17	82.2286	82.7387	-0.51	0.51	42.5939	38.2108	4.38	4.38
54.2135	52.3134	1.9	1.9	96.9447	87.9591	8.99	8.99	37.5194	37.7317	-0.21	0.21
59.8615	51.7042	8.16	8.16	101.03	90.0788	10.95	10.95	31.7566	38.6772	-6.92	6.92
69.6297	69.3399	0.29	0.29	82.2783	83.5627	-1.28	1.28	22.4004	20.9944	1.41	1.41
66.3833	54.497	11.89	11.89	67.5823	67.0261	0.56	0.56	35.1449	45.8903	-10.75	10.75
49.4597	46.5874	2.87	2.87	78.3871	77.4338	0.95	0.95	42.8774	46.1241	-3.25	3.25
47.6586	50.6938	-3.04	3.04	90.1212	96.5004	-6.38	6.38	42.3431	40.0551	2.29	2.29
38.168	41.8048	-3.64	3.64	91.9012	101.397	-9.5	9.5	51.897	50.4588	1.44	1.44
59.7668	61.4557	-1.69	1.69	85.5722	77.0819	8.49	8.49	30.6244	31.841	-1.22	1.22
61.7014	62.0587	-0.36	0.36	92.1368	91.3101	0.83	0.83	28.2999	27.9522	0.35	0.35
61.7014	62.0587	-0.36	0.36	90.1368	89.3101	0.83	0.83	28.2999	27.9522	0.35	0.35
61.7014	62.0587	-0.36	0.36	90.1368	89.3101	0.83	0.83	28.2999	27.9522	0.35	0.35
61.7014	62.0587	-0.36	0.36	90.1368	89.3101	0.83	0.83	28.2999	27.9522	0.35	0.35
61.7014	62.0587	-0.36	0.36	90.1368	89.3101	0.83	0.83	28.2999	27.9522	0.35	0.35
62.1088	57.5125	4.6	4.6	77.2175	76.0901	1.13	1.13	30.9196	37.7309	-6.81	6.81
61.7147	56.0919	5.62	5.62	82.9502	84.1224	-1.17	1.17	28.5442	34.1063	-5.56	5.56
63.0276	54.9396	8.09	8.09	102.542	92.7032	9.84	9.84	30.5957	34.1427	-3.55	3.55
58.5248	65.4151	-6.89	6.89	80.417	75.149	5.27	5.27	33.7097	29.7404	3.97	3.97
72.4112	71.0242	1.39	1.39	88.4033	81.7674	6.64	6.64	19.1203	18.5563	0.56	0.56
65.8477	65.6814	0.17	0.17	60.5199	60.6213	-0.1	0.1	41.5647	41.5942	-0.03	0.03
54.475	47.8174	6.66	6.66	94.6407	94.3369	0.3	0.3	35.9215	42.5116	-6.59	6.59
50.9971	55.5908	-4.59	4.59	114.527	107.886	6.64	6.64	48.9355	40.0317	8.9	8.9
53.3045	54.1448	-0.84	0.84	105.412	102.865	2.55	2.55	40.845	38.8005	2.04	2.04
44.0248	58.3039	-14.28	14.28	95.3049	93.0058	2.3	2.3	46.4666	31.8729	14.59	14.59
54.183	60.898	-6.72	6.72	77.1421	86.2959	-9.15	9.15	39.7116	29.765	9.95	9.95
53.8296	41.8388	11.99	11.99	89.5136	90.3385	-0.82	0.82	36.1749	48.1633	-11.99	11.99
46.7476	48.9832	-2.24	2.24	94.6151	95.0255	-0.41	0.41	43.6222	41.4586	2.16	2.16
55.3361	49.1625	6.17	6.17	89.9991	90.0011	0	0	34.6613	40.8349	-6.17	6.17
53.7548	49.0411	4.71	4.71	95.5533	87.8584	7.69	7.69	36.8103	41.0442	-4.23	4.23
52.4936	56.7176	-4.22	4.22	77.2868	75.2379	2.05	2.05	39.5388	36.2674	3.27	3.27
58.5755	52.7818	5.79	5.79	82.7408	86.7825	-4.04	4.04	32.4393	37.4017	-4.96	4.96
55.3366	45.9424	9.39	9.39	96.1367	94.1008	2.04	2.04	35.3632	44.3528	-8.99	8.99
48.5045	58.4023	-9.9	9.9	98.027	95.3927	2.63	2.63	42.6179	32.161	10.46	10.46
65.211	60.4808	4.73	4.73	93.983	90.7199	3.26	3.26	25.1513	29.531	-4.38	4.38
47.18	41.5018	5.68	5.68	72.189	73.6221	-1.43	1.43	47.0779	52.0948	-5.02	5.02
38.5561	42.2684	-3.71	3.71	97.0215	97.4469	-0.43	0.43	52.3275	48.7031	3.62	3.62
45.539	57.9207	-12.38	12.38	95.6343	109.226	-13.59	13.59	45.0128	38.6743	6.34	6.34
40.9225	57.9898	-17.07	17.07	97.9236	90	7.92	7.92	50.1805	32.0103	18.17	18.17
57.5171	62.4588	-4.94	4.94	76.1745	80.988	-4.81	4.81	36.0016	29.2216	6.78	6.78
61.4215	81.4814	-20.06	20.06	73.0831	67.9092	5.17	5.17	35.2994	25.7359	9.56	9.56
68.2471	69.0638	-0.82	0.82	71.4906	78.7123	-7.22	7.22	29.2061	24.0454	5.16	5.16
63.2341	58.7147	4.52	4.52	89.9958	93.7909	-3.8	3.8	26.7676	31.5683	-4.8	4.8
55.3357	49.8862	5.45	5.45	89.3351	89.4472	-0.11	0.11	34.6707	40.1174	-5.45	5.45
58.2234	61.6853	-3.46	3.46	83.4057	77.9606	5.45	5.45	32.6096	31.2043	1.41	1.41
61.8306	60.0122	1.82	1.82	73.4478	62.0603	11.39	11.39	34.7015	44.9343	-10.23	10.23
67.5687	68.1553	-0.59	0.59	81.2606	92.4709	-11.21	11.21	24.2516	21.9995	2.25	2.25
58.4963	56.2035	2.29	2.29	88.3156	91.5876	-3.27	3.27	31.5548	33.8396	-2.28	2.28
65.9526	60.0908	5.86	5.86	97.4191	96.5337	0.89	0.89	25.304	30.7569	-5.45	5.45
64.0061	57.4533	6.55	6.55	105.816	96.2889	9.53	9.53	31.0699	33.3004	-2.23	2.23
53.9601	56.2829	-2.32	2.32	68.2904	66.7997	1.49	1.49	42.7038	41.4918	1.21	1.21
55.2379	53.633	1.6	1.6	89.3358	85.1621	4.17	4.17	34.7712	36.7934	-2.02	2.02
51.9288	58.7564	-6.83	6.83	89.8524	93.0627	-3.21	3.21	38.0737	31.4297	6.64	6.64
41.2427	57.361	-16.12	16.12	83.8554	86.4329	-2.58	2.58	49.4175	32.8812	16.54	16.54
60.3346	53.9563	6.38	6.38	85.0391	95.7589	-10.72	10.72	30.1604	36.6473	-6.49	6.49
74.6199	73.2885	1.33	1.33	70.761	76.7435	-5.98	5.98	26.6819	22.9424	3.74	3.74
66.3521	57.5445	8.81	8.81	86.8825	76.8639	10.02	10.02	23.8764	35.6454	-11.77	11.77
66.6678	64.1672	2.5	2.5	90.6573	96.0667	-5.41	5.41	23.347	26.6445	-3.3	3.3
54.3945	68.4459	-14.05	14.05	103.731	95.9433	7.79	7.79	38.9577	22.4408	16.52	16.52
69.4852	57.9051	11.58	11.58	79.205	97.7526	-18.55	18.55	23.4132	33.2422	-9.83	9.83
52.3215	36.0636	16.26	16.26	84.8636	85.5524	-0.69	0.69	38.5881	54.6989	-16.11	16.11
53.9381	52.8903	1.05	1.05	81.4587	80.0905	1.37	1.37	37.3839	38.864	-1.48	1.48
60.0257	62.2938	-2.27	2.27	91.4477	94.9543	-3.51	3.51	30.012	28.2178	1.79	1.79
59.6775	63.8309	-4.15	4.15	86.3854	97.3723	-10.99	10.99	30.5817	27.3402	3.24	3.24
64.3304	60.4151	3.92	3.92	102.796	105.962	-3.17	3.17	29.1105	34.4074	-5.3	5.3
62.7321	64.1761	-1.44	1.44	69.5828	65.4741	4.11	4.11	36.5944	38.5978	-2	2
47.839	54.1488	-6.31	6.31	83.6386	81.8187	1.82	1.82	42.8639	37.0608	5.8	5.8
54.3635	51.0834	3.28	3.28	97.4547	86.5291	10.93	10.93	36.6494	39.1317	-2.48	2.48
61.0615	50.4642	10.6	10.6	101.41	88.8688	12.54	12.54	31.5166	39.5572	-8.04	8.04
70.2997	68.1899	2.11	2.11	81.9983	84.9527	-2.95	2.95	21.3904	22.4444	-1.05	1.05
52.9396	44.7176	8.22	8.22	83.7515	85.5687	-1.82	1.82	38.2803	46.0032	-7.72	7.72
62.098	56.4345	5.66	5.66	70.5477	74.4946	-3.95	3.95	35.0539	37.8851	-2.83	2.83
62.9075	49.0173	13.89	13.89	79.383	74.5424	4.84	4.84	29.4259	45.065	-15.64	15.64
58.1006	61.5382	-3.44	3.44	82.7899	86.3224	-3.53	3.53	32.8944	28.741	4.15	4.15
63.7398	64.5926	-0.85	0.85	86.4858	80.6208	5.87	5.87	26.529	27.3198	-0.79	0.79
45.0246	57.7109	-12.69	12.69	68.918	69.2199	-0.3	0.3	51.1517	38.5885	12.56	12.56
50.2351	56.5891	-6.35	6.35	77.5531	73.2979	4.26	4.26	42.452	38.3957	4.06	4.06
50.7344	52.982	-2.25	2.25	85.4279	76.9496	8.48	8.48	39.6379	40.0179	-0.38	0.38
48.5035	48.7609	-0.26	0.26	90.0002	93.5424	-3.54	3.54	41.4994	41.4624	0.04	0.04
62.8448	58.3538	4.49	4.49	79.9506	74.201	5.75	5.75	29.2508	36.2359	-6.99	6.99
60.8142	45.3813	15.43	15.43	74.0401	77.6707	-3.63	3.63	33.0527	46.3606	-13.31	13.31
50.6458	53.3757	-2.73	2.73	101.005	98.4117	2.59	2.59	41.4723	37.9004	3.57	3.57
46.7237	52.4304	-5.71	5.71	107.332	100.967	6.36	6.36	48.365	39.6962	8.67	8.67
55.9675	47.8364	8.13	8.13	100.052	100.613	-0.56	0.56	35.8911	44.1111	-8.22	8.22
60.1451	64.3544	-4.21	4.21	100.056	99.2327	0.82	0.82	31.8391	27.4891	4.35	4.35
60.5081	49.4983	11.01	11.01	72.1528	69.4703	2.68	2.68	36.7312	48.9443	-12.21	12.21
53.2198	49.523	3.7	3.7	82.8964	85.4621	-2.57	2.57	37.6934	40.8439	-3.15	3.15
52.7312	56.8723	-4.14	4.14	78.9929	80.5461	-1.55	1.55	39.4193	34.7988	4.62	4.62
54.0503	56.8042	-2.75	2.75	94.1839	88.7294	5.45	5.45	36.2719	33.2283	3.04	3.04
64.8748	63.7907	1.08	1.08	86.6777	90.0025	-3.32	3.32	25.3715	26.2065	-0.84	0.84
63.3759	62.5119	0.86	0.86	63.8692	75.5337	-11.66	11.66	40.5776	32.7935	7.78	7.78
58.0002	55.1093	2.89	2.89	94.7706	99.0106	-4.24	4.24	32.4368	36.3728	-3.94	3.94
48.25	46.4659	1.78	1.78	112.711	108.919	3.79	3.79	50.3268	49.5794	0.75	0.75
48.4932	50.1392	-1.65	1.65	94.8371	92.3686	2.47	2.47	41.9177	39.9605	1.96	1.96
77.5231	78.789	-1.27	1.27	85.0915	79.94	5.15	5.15	13.4368	15.1516	-1.71	1.71
51.1713	55.4866	-4.32	4.32	72.4255	77.8268	-5.4	5.4	43.0027	36.4059	6.6	6.6
63.2411	61.816	1.43	1.43	81.3617	90.0027	-8.64	8.64	28.3319	28.1826	0.15	0.15
72.1432	72.1312	0.01	0.01	95.2767	89.9985	5.28	5.28	18.6706	17.8696	0.8	0.8
59.9907	64.7768	-4.79	4.79	97.5644	103.342	-5.78	5.78	31.1456	28.991	2.15	2.15
62.633	64.8362	-2.2	2.2	98.3977	88.2137	10.18	10.18	28.836	25.2349	3.6	3.6
66.0744	57.5422	8.53	8.53	67.4661	73.7546	-6.29	6.29	32.4291	36.1845	-3.76	3.76
58.154	51.4066	6.75	6.75	91.084	78.8741	12.21	12.21	31.8712	40.7667	-8.9	8.9
53.2094	49.576	3.63	3.63	73.598	89.5233	-15.93	15.93	41.4586	40.4259	1.03	1.03
58.0573	63.1067	-5.05	5.05	85.5089	88.662	-3.15	3.15	32.3335	26.9315	5.4	5.4
73.9925	79.3448	-5.35	5.35	86.0098	82.2174	3.79	3.79	16.5255	13.2499	3.28	3.28
57.5123	61.1608	-3.65	3.65	73.4605	69.4053	4.06	4.06	36.3628	35.327	1.04	1.04
57.454	53.7197	3.73	3.73	73.5687	78.8723	-5.3	5.3	37.4306	38.4941	-1.06	1.06
68.9831	64.2083	4.77	4.77	85.9797	82.3442	3.64	3.64	21.4359	27.0679	-5.63	5.63
60.501	59.5686	0.93	0.93	87.5092	79.6432	7.87	7.87	29.6226	32.5096	-2.89	2.89
64.9067	66.9151	-2.01	2.01	96.9013	92.9764	3.92	3.92	26.1505	23.2949	2.86	2.86
53.919	54.9589	-1.04	1.04	69.3308	70.7338	-1.4	1.4	42.0907	40.2632	1.83	1.83
53.3636	51.2532	2.11	2.11	88.1783	84.2556	3.92	3.92	36.701	39.3382	-2.64	2.64
57.4415	62.0426	-4.6	4.6	96.0582	102.12	-6.06	6.06	33.256	30.9075	2.35	2.35
63.99	56.6973	7.29	7.29	106.185	106.895	-0.71	0.71	31.3069	38.4066	-7.1	7.1
61.8446	55.3153	6.53	6.53	90.758	91.6027	-0.84	0.84	28.1674	34.7326	-6.57	6.57
61.5694	52.3766	9.19	9.19	70.9751	75.6563	-4.68	4.68	36.5925	42.2376	-5.65	5.65
61.2564	49.1433	12.11	12.11	74.4072	67.9612	6.45	6.45	33.4318	48.9541	-15.52	15.52
67.0647	57.0179	10.05	10.05	88.0028	80.8039	7.2	7.2	23.0296	34.5632	-11.53	11.53
59.9402	58.6851	1.26	1.26	97.4642	91.593	5.87	5.87	31.163	31.3647	-0.2	0.2
68.3474	64.0841	4.26	4.26	89.9984	86.5708	3.43	3.43	21.6541	26.1775	-4.52	4.52
60.9999	54.4732	6.53	6.53	77.9841	63.918	14.07	14.07	32.8184	48.4054	-15.59	15.59
60.143	58.6248	1.52	1.52	89.0951	86.4657	2.63	2.63	29.8779	31.6237	-1.75	1.75
50.1436	52.5507	-2.41	2.41	90.7003	95.1102	-4.41	4.41	39.8619	37.916	1.95	1.95
52.3902	54.5434	-2.15	2.15	89.6012	95.293	-5.69	5.69	37.6098	35.9685	1.64	1.64
56.8541	62.075	-5.22	5.22	89.6768	101.454	-11.78	11.78	33.1443	30.5732	2.57	2.57
58.9029	48.8174	10.09	10.09	69.4581	72.6771	-3.22	3.22	37.3413	45.1984	-7.86	7.86
58.2037	61.6751	-3.47	3.47	86.4683	84.975	1.49	1.49	32.0363	28.845	3.19	3.19
60.1057	58.035	2.07	2.07	84.0698	96.1484	-12.08	12.08	30.5987	32.6939	-2.1	2.1
57.6822	67.3855	-9.7	9.7	91.9896	104.855	-12.87	12.87	32.3923	27.5271	4.87	4.87
70.9038	63.263	7.64	7.64	92.2847	103.641	-11.36	11.36	19.2435	30.5279	-11.28	11.28
57.9188	69.4614	-11.54	11.54	76.003	69.7766	6.23	6.23	34.7726	28.0334	6.74	6.74
61.4218	63.0215	-1.6	1.6	92.126	82.3296	9.8	9.8	29.7739	27.0724	2.7	2.7
47.1502	53.3873	-6.24	6.24	98.4672	99.0702	-0.6	0.6	44.0943	38.0896	6	6
45.7606	51.6	-5.84	5.84	102.881	105.102	-2.22	2.22	47.087	42.3411	4.75	4.75
58.5582	53.9622	4.6	4.6	94.75	99.4204	-4.67	4.67	31.8795	37.6336	-5.75	5.75
60.5545	40.8566	19.7	19.7	81.8325	69.7583	12.07	12.07	31.4907	57.7589	-26.27	26.27
55.0272	46.4602	8.57	8.57	75.1519	76.2813	-1.13	1.13	38.8933	46.7644	-7.87	7.87
48.4565	39.0743	9.38	9.38	83.6861	75.6765	8.01	8.01	42.246	54.5715	-12.33	12.33
49.346	53.8772	-4.53	4.53	66.8846	78.3563	-11.47	11.47	49.5186	38.5443	10.97	10.97
57.1984	59.1074	-1.91	1.91	76.6492	85.1045	-8.46	8.46	36.0811	31.367	4.71	4.71
59.3212	59.7339	-0.41	0.41	67.006	58.7554	8.25	8.25	44.9411	38.1975	6.74	6.74
52.6619	57.6332	-4.97	4.97	69.4296	87.3192	-17.89	17.89	44.502	32.5067	12	12
58.9725	55.2955	3.68	3.68	93.771	91.5503	2.22	2.22	31.3059	34.7479	-3.44	3.44
62.9095	55.5807	7.33	7.33	104.549	102.275	2.27	2.27	31.3374	37.1477	-5.81	5.81
64.926	64.2508	0.68	0.68	95.4857	95.5064	-0.02	0.02	25.7478	26.4166	-0.67	0.67
61.5981	45.3988	16.2	16.2	71.3816	75.12	-3.74	3.74	33.7097	47.4501	-13.74	13.74
56.9064	55.4394	1.47	1.47	89.9711	72.9811	16.99	16.99	33.096	39.6691	-6.57	6.57
51.9178	48.9291	2.99	2.99	89.2228	82.6022	6.62	6.62	38.0903	42.0241	-3.93	3.93
57.5675	53.0832	4.48	4.48	91.5939	94.5044	-2.91	2.91	32.4802	37.2834	-4.8	4.8
74.8284	55.0013	19.83	19.83	92.2987	76.6831	15.62	15.62	15.3545	38.178	-22.82	22.82
27.5115	32.9758	-5.46	5.46	78.1796	72.2461	5.93	5.93	64.576	61.8525	2.72	2.72
51.2842	54.9595	-3.68	3.68	77.2772	78.4046	-1.13	1.13	41.5404	37.4721	4.07	4.07
53.7393	59.2028	-5.46	5.46	93.8419	93.554	0.29	0.29	36.5264	31.0428	5.48	5.48
57.3259	58.0979	-0.77	0.77	67.8901	80.8329	-12.94	12.94	41.1596	33.5003	7.66	7.66
64.967	67.8314	-2.86	2.86	81.9926	84.3248	-2.33	2.33	26.4554	22.9614	3.49	3.49
52.7926	51.3367	1.46	1.46	66.3129	65.6095	0.7	0.7	45.1252	47.0258	-1.9	1.9
55.1866	60.4815	-5.29	5.29	89.9999	91.8433	-1.84	1.84	34.8094	29.584	5.23	5.23
42.933	45.0321	-2.1	2.1	90.9033	87.9052	3	3	47.0847	45.0476	2.04	2.04
53.2267	55.8778	-2.65	2.65	81.5104	73.7563	7.75	7.75	38.0662	38.8164	-0.75	0.75
64.3756	66.3649	-1.99	1.99	78.5637	86.0449	-7.48	7.48	28.4063	24.0025	4.4	4.4
44.4872	42.8735	1.61	1.61	69.1264	68.4385	0.69	0.69	54.3282	56.593	-2.26	2.26
55.6341	59.713	-4.08	4.08	90.0011	79.8735	10.13	10.13	36.2471	30.2905	5.96	5.96
52.6019	63.0046	-10.4	10.4	89.9982	89.4119	0.59	0.59	37.3981	27.0028	10.4	10.4
59.0747	53.6694	5.41	5.41	102.304	102.87	-0.57	0.57	33.8048	39.2702	-5.47	5.47
67.7457	61.8736	5.87	5.87	94.4063	92.5566	1.85	1.85	22.7342	28.2639	-5.53	5.53
48.0578	33.9146	14.14	14.14	75.2668	84.9333	-9.67	9.67	44.7354	56.2653	-11.53	11.53
49.0674	36.4388	12.63	12.63	79.4442	85.6988	-6.25	6.25	42.8672	53.899	-11.03	11.03
43.0265	51.1844	-8.16	8.16	83.1423	85.0663	-1.92	1.92	47.7933	39.2487	8.54	8.54
57.6961	59.1984	-1.5	1.5	86.7805	76.0155	10.76	10.76	32.4982	34.4797	-1.98	1.98
64.2556	54.487	9.77	9.77	92.8534	86.6674	6.19	6.19	25.9246	35.7167	-9.79	9.79
59.0335	56.2308	2.8	2.8	79.0581	76.6125	2.45	2.45	34.1358	38.02	-3.88	3.88
53.847	46.6279	7.22	7.22	92.5306	91.2791	1.25	1.25	36.2698	43.4004	-7.13	7.13
42.1442	42.1195	0.02	0.02	94.2763	88.7496	5.53	5.53	48.1758	47.9076	0.27	0.27
48.8219	47.6689	1.15	1.15	98.8958	89.816	9.08	9.08	42.5547	42.3301	0.22	0.22
51.7536	49.2486	2.51	2.51	96.576	101.1	-4.52	4.52	39.0165	42.8903	-3.87	3.87
39.8168	42.3886	-2.57	2.57	76.4958	77.497	-1	1	54.4249	51.2529	3.17	3.17
50.4564	58.5548	-8.1	8.1	75.0289	69.4127	5.62	5.62	43.3996	38.9855	4.41	4.41
50.5136	54.2842	-3.77	3.77	83.5834	77.7732	5.81	5.81	40.2171	38.3928	1.82	1.82
53.8382	59.2488	-5.41	5.41	92.2573	87.7088	4.55	4.55	36.2528	30.8531	5.4	5.4
64.867	68.701	-3.83	3.83	69.6632	73.8302	-4.17	4.17	33.2833	27.2383	6.04	6.04
60.5228	65.4081	-4.89	4.89	76.1804	71.048	5.13	5.13	32.2071	30.539	1.67	1.67
55.4976	59.4399	-3.94	3.94	79.3709	77.9479	1.42	1.42	36.5632	33.3446	3.22	3.22
63.3512	63.0697	0.28	0.28	104.142	94.0283	10.11	10.11	30.715	27.2798	3.44	3.44
60.8263	56.5167	4.31	4.31	107.947	113.587	-5.64	5.64	35.2176	42.9643	-7.75	7.75
71.1603	74.8575	-3.7	3.7	98.4879	97.7958	0.69	0.69	20.7958	17.1147	3.68	3.68
41.3748	47.9137	-6.54	6.54	72.2306	79.1131	-6.88	6.88	52.9483	43.4577	9.49	9.49
52.4061	50.1508	2.26	2.26	78.181	85.1365	-6.96	6.96	40.0553	40.2658	-0.21	0.21
46.0374	48.6433	-2.61	2.61	89.2228	95.9888	-6.77	6.77	43.9696	41.9811	1.99	1.99
48.6502	50.7347	-2.08	2.08	89.5038	92.8777	-3.37	3.37	41.355	39.4134	1.94	1.94
49.3904	57.9427	-8.55	8.55	92.6294	89.2344	3.39	3.39	40.7316	32.0684	8.66	8.66
46.3221	65.4988	-19.18	19.18	58.7161	68.037	-9.32	9.32	57.8104	32.4873	25.32	25.32
51.1557	56.3265	-5.17	5.17	65.88	72.7458	-6.87	6.87	48.4703	38.966	9.5	9.5
59.004	54.5186	4.49	4.49	93.5503	91.3147	2.24	2.24	31.244	35.5128	-4.27	4.27
55.7671	54.3507	1.42	1.42	95.2356	93.5782	1.66	1.66	34.7408	35.8807	-1.14	1.14
63.1868	60.2548	2.93	2.93	97.0695	96.4462	0.62	0.62	27.8774	30.578	-2.7	2.7
52.964	54.3382	-1.37	1.37	68.5413	71.648	-3.11	3.11	46.2194	42.7568	3.46	3.46
56.2703	55.9993	0.27	0.27	88.3109	76.0669	12.24	12.24	33.7838	37.5058	-3.72	3.72
52.8507	57.6231	-4.77	4.77	89.2455	76.4546	12.79	12.79	37.1617	35.7678	1.39	1.39
53.2914	51.5273	1.76	1.76	89.5618	88.369	1.19	1.19	36.7095	38.518	-1.81	1.81
70.2586	62.1074	8.15	8.15	90.4348	93.0775	-2.64	2.64	19.7505	28.0962	-8.35	8.35
62.5557	59.9776	2.58	2.58	62.7291	71.1027	-8.37	8.37	38.9226	35.3548	3.57	3.57
61.7769	60.2477	1.53	1.53	79.0525	87.2019	-8.15	8.15	30.6383	29.9116	0.73	0.73
64.4119	60.4241	3.99	3.99	80.9816	67.3869	13.59	13.59	27.354	38.7361	-11.38	11.38
64.9858	62.4498	2.54	2.54	86.073	88.3622	-2.29	2.29	25.3643	27.6075	-2.24	2.24
63.6999	65.7289	-2.03	2.03	82.5071	80.7348	1.77	1.77	27.5074	26.1971	1.31	1.31
51.6716	49.6316	2.04	2.04	73.3236	72.0786	1.24	1.24	44.262	47.04	-2.78	2.78
55.1595	58.5439	-3.38	3.38	85.1037	89.5121	-4.41	4.41	35.2868	31.4632	3.82	3.82
59.4538	51.0589	8.39	8.39	87.5351	83.6382	3.9	3.9	30.6673	39.6589	-8.99	8.99
60.6147	58.5123	2.1	2.1	82.6601	83.6281	-0.97	0.97	30.4677	32.2739	-1.81	1.81
63.3469	64.3221	-0.98	0.98	87.1889	88.3223	-1.13	1.13	26.8219	25.7385	1.08	1.08
59.856	50.8907	8.97	8.97	89.3318	82.9461	6.39	6.39	30.2862	40.5517	-10.27	10.27
54.2287	53.8839	0.34	0.34	73.5008	73.6935	-0.19	0.19	40.5352	40.7609	-0.23	0.23
60.4673	63.4883	-3.02	3.02	81.4769	88.7209	-7.24	7.24	30.9788	26.5481	4.43	4.43
58.3359	62.6469	-4.31	4.31	88.7332	89.5058	-0.77	0.77	31.6984	27.3613	4.34	4.34
69.5594	66.1059	3.45	3.45	90.6916	88.0366	2.66	2.66	20.4526	23.9838	-3.53	3.53
58.5265	52.9686	5.56	5.56	73.6187	71.9047	1.71	1.71	35.3187	41.5301	-6.21	6.21
62.338	58.3498	3.99	3.99	87.4685	86.3117	1.16	1.16	27.7964	31.9127	-4.12	4.12
52.3717	50.267	2.1	2.1	99.7796	93.9927	5.79	5.79	39.3248	40.0135	-0.69	0.69
53.525	56.1956	-2.67	2.67	101.484	101.9	-0.42	0.42	38.827	36.3962	2.43	2.43
59.7366	62.2408	-2.5	2.5	93.3395	96.9229	-3.58	3.58	30.4893	28.7595	1.73	1.73
63.743	63.1035	0.64	0.64	69.2618	52.4782	16.78	16.78	35.9734	51.3296	-15.36	15.36
50.8427	63.8506	-13.01	13.01	88.3268	92.4078	-4.08	4.08	39.206	26.2761	12.93	12.93
55.3381	54.6651	0.67	0.67	103.313	77.9765	25.34	25.34	37.8493	37.9324	-0.08	0.08
51.9435	49.2593	2.68	2.68	94.2141	90.6485	3.57	3.57	38.3734	40.7468	-2.37	2.37
73.9773	62.7503	11.23	11.23	96.947	85.8334	11.11	11.11	17.5425	27.6229	-10.08	10.08
48.5668	47.8578	0.71	0.71	77.7371	79.4288	-1.69	1.69	43.2546	43.4157	-0.16	0.16
66.7799	71.4778	-4.7	4.7	84.1771	86.9336	-2.76	2.76	24.0261	18.795	5.23	5.23
55.3185	62.0036	-6.69	6.69	85.0994	78.1622	6.94	6.94	35.1253	30.8149	4.31	4.31
61.8506	65.3535	-3.5	3.5	98.1179	92.9729	5.15	5.15	29.5007	24.8495	4.65	4.65
61.4349	69.5755	-8.14	8.14	97.2368	85.3422	11.89	11.89	29.6384	20.9992	8.64	8.64
60.8086	60.4656	0.34	0.34	73.2702	79.252	-5.98	5.98	35.7284	32.6888	3.04	3.04
67.5338	64.0225	3.51	3.51	85.1976	90.003	-4.81	4.81	23.0272	25.9754	-2.95	2.95
63.7244	53.9638	9.76	9.76	84.3171	82.6145	1.7	1.7	26.9768	37.0247	-10.05	10.05
60.852	57.4024	3.45	3.45	97.5307	91.2105	6.32	6.32	30.2938	32.6272	-2.33	2.33
81.3802	74.7476	6.63	6.63	70.8351	79.7124	-8.88	8.88	21.1562	18.5416	2.61	2.61
48.1703	51.6296	-3.46	3.46	78.7952	73.9123	4.88	4.88	44.8245	43.9544	0.87	0.87
50.516	52.7443	-2.23	2.23	88.7696	82.5594	6.21	6.21	39.5117	38.2484	1.26	1.26
41.2344	55.4697	-14.24	14.24	85.4628	93.1188	-7.66	7.66	49.1291	34.7133	14.42	14.42
56.5776	60.2708	-3.69	3.69	84.0549	89.9996	-5.94	5.94	34.086	29.7285	4.36	4.36
56.5056	71.4088	-14.9	14.9	85.8783	85.4113	0.47	0.47	33.8121	19.187	14.63	14.63
42.1645	52.8706	-10.71	10.71	68.4836	78.4749	-9.99	9.99	57.3327	40.3403	16.99	16.99
42.6845	52.802	-10.12	10.12	80.6688	65.6625	15.01	15.01	57.433	38.7508	18.68	18.68
51.7679	48.7595	3.01	3.01	82.5805	82.5772	0	0	39.2156	42.2076	-2.99	2.99
51.3871	59.9744	-8.59	8.59	85.9888	80.3366	5.65	5.65	38.8987	31.8543	7.04	7.04
69.0545	63.3301	5.72	5.72	85.2073	89.4483	-4.24	4.24	21.537	26.6752	-5.14	5.14
61.3259	64.1166	-2.79	2.79	80.7259	62.8177	17.91	17.91	31.203	40.8774	-9.67	9.67
54.0211	44.4918	9.53	9.53	80.6421	74.9102	5.73	5.73	37.5601	49.4082	-11.85	11.85
53.9497	45.4851	8.46	8.46	89.9992	86.6045	3.39	3.39	36.0467	44.7123	-8.67	8.67
46.2943	41.4366	4.86	4.86	89.9985	90.0034	0	0	43.7021	48.5598	-4.86	4.86
68.9766	63.5312	5.45	5.45	85.4599	87.674	-2.21	2.21	21.5506	26.5834	-5.03	5.03
57.1772	61.6264	-4.45	4.45	67.037	84.8524	-17.82	17.82	43.3917	29.4273	13.96	13.96
54.6051	55.9953	-1.39	1.39	79.3348	95.9626	-16.63	16.63	37.4487	34.6684	2.78	2.78
55.5606	55.7823	-0.22	0.22	89.2592	76.0696	13.19	13.19	34.4492	37.7132	-3.26	3.26
62.7135	56.6324	6.08	6.08	91.374	96.1128	-4.74	4.74	27.3311	34.0753	-6.74	6.74
66.956	78.4569	-11.5	11.5	95.9069	89.9967	5.91	5.91	23.8734	11.5422	12.33	12.33
53.0777	55.2379	-2.16	2.16	65.5189	72.7857	-7.27	7.27	48.4313	41.1703	7.26	7.26
58.1593	56.995	1.16	1.16	73.3691	81.6428	-8.27	8.27	36.8848	34.3184	2.57	2.57
54.6007	51.0031	3.6	3.6	80.5713	93.0641	-12.49	12.49	37.0136	39.1654	-2.15	2.15
50.3273	46.4265	3.9	3.9	84.4706	85.1038	-0.63	0.63	40.2111	43.9892	-3.78	3.78
64.8998	57.3704	7.53	7.53	77.719	90.1901	-12.47	12.47	28.3277	32.6285	-4.3	4.3
58.4901	53.3496	5.14	5.14	77.8654	78.4131	-0.55	0.55	35.231	39.9056	-4.67	4.67
56.9677	60.7382	-3.77	3.77	82.9732	92.6604	-9.69	9.69	33.9649	29.4074	4.56	4.56
50.9523	52.0599	-1.11	1.11	87.8822	96.4725	-8.59	8.59	39.1236	38.6845	0.44	0.44
68.0531	57.9278	10.13	10.13	97.6194	92.7592	4.86	4.86	23.367	32.2207	-8.85	8.85
57.5953	63.8495	-6.25	6.25	93.5493	95.5524	-2	2	32.649	26.8252	5.82	5.82
61.8861	55.4042	6.48	6.48	68.3477	70.7527	-2.4	2.4	38.2291	42.3458	-4.12	4.12
55.3988	57.6203	-2.22	2.22	86.347	90.0012	-3.65	3.65	34.8483	32.378	2.47	2.47
52.0313	40.0486	11.98	11.98	83.1476	83.5462	-0.4	0.4	38.8005	50.6834	-11.88	11.88
43.3254	59.12	-15.79	15.79	71.477	75.6061	-4.13	4.13	52.5399	34.7699	17.77	17.77
53.1235	60.3683	-7.24	7.24	81.3452	85.987	-4.64	4.64	38.219	29.9563	8.26	8.26
58.2331	47.8796	10.35	10.35	66.7837	66.8299	-0.05	0.05	42.6311	52.5822	-9.95	9.95
57.6041	65.6476	-8.04	8.04	94.7818	80.9927	13.79	13.79	33.929	24.8777	9.05	9.05
58.1692	57.6039	0.57	0.57	92.8383	84.5414	8.3	8.3	31.9898	32.9688	-0.98	0.98
52.0032	59.1367	-7.13	7.13	97.297	97.633	-0.34	0.34	38.9434	31.998	6.95	6.95
67.1294	59.3533	7.78	7.78	92.6094	100.953	-8.34	8.34	23.0365	32.957	-9.92	9.92
63.7518	60.0802	3.67	3.67	68.4615	71.1089	-2.65	2.65	33.6757	35.2564	-1.58	1.58
56.3972	54.8874	1.51	1.51	74.4248	80.8606	-6.44	6.44	37.9622	36.6342	1.33	1.33
52.9653	48.7498	4.22	4.22	103.636	96.0576	7.58	7.58	40.2965	41.8873	-1.59	1.59
55.1933	52.6557	2.54	2.54	84.2978	85.8267	-1.53	1.53	35.4079	37.6579	-2.25	2.25
72.5885	74.731	-2.14	2.14	94.4336	96.6957	-2.26	2.26	18.0023	16.7387	1.26	1.26
60.7946	62.4437	-1.65	1.65	62.3664	65.8489	-3.48	3.48	44.0027	39.7115	4.29	4.29
56.802	51.44	5.36	5.36	71.6902	74.8963	-3.21	3.21	39.1405	42.5008	-3.36	3.36
45.2701	51.6391	-6.37	6.37	96.3428	98.4804	-2.14	2.14	45.4284	39.6357	5.79	5.79
62.8834	44.9531	17.93	17.93	72.2057	92.3504	-20.14	20.14	33.2809	45.139	-11.86	11.86
72.4337	66.394	6.04	6.04	87.877	86.6192	1.26	1.26	17.7002	23.8736	-6.17	6.17
57.7867	55.707	2.08	2.08	63.6354	73.0408	-9.41	9.41	42.3863	38.3001	4.09	4.09
41.2696	37.9215	3.35	3.35	90.1535	94.3946	-4.24	4.24	48.7327	52.4278	-3.7	3.7
49.119	54.803	-5.68	5.68	104.537	105.78	-1.24	1.24	44.5033	39.5921	4.91	4.91
53.8225	56.3184	-2.5	2.5	98.6277	103.994	-5.37	5.37	37.5229	37.2337	0.29	0.29
60.6366	55.5995	5.04	5.04	104.808	96.5202	8.29	8.29	33.5717	35.1897	-1.62	1.62
53.2804	56.4935	-3.21	3.21	68.8741	68.9447	-0.07	0.07	42.9801	39.8882	3.09	3.09
62.5382	59.1496	3.39	3.39	85.9029	90.001	-4.1	4.1	27.8176	30.8503	-3.03	3.03
53.3031	54.6073	-1.3	1.3	95.3148	93.0609	2.25	2.25	37.2073	35.5642	1.64	1.64
62.7444	58.8026	3.94	3.94	98.3293	96.1385	2.19	2.19	28.7069	31.9313	-3.22	3.22
68.2943	64.2841	4.01	4.01	77.514	82.1205	-4.61	4.61	25.366	27.0657	-1.7	1.7
59.3399	55.2003	4.14	4.14	77.076	79.3045	-2.23	2.23	34.8412	37.7018	-2.86	2.86
63.4138	58.7602	4.65	4.65	87.9132	87.9477	-0.03	0.03	26.6786	31.3199	-4.64	4.64
62.7781	57.156	5.62	5.62	90.0006	88.8264	1.17	1.17	27.2243	32.8729	-5.65	5.65
59.3768	60.872	-1.5	1.5	93.9865	96.4447	-2.46	2.46	30.9365	29.9689	0.97	0.97
66.488	57.6154	8.87	8.87	102.516	98.204	4.31	4.31	27.0064	33.6658	-6.66	6.66
63.8756	53.9843	9.89	9.89	72.4255	71.0238	1.4	1.4	33.5921	43.5028	-9.91	9.91
58.0319	59.3768	-1.34	1.34	88.6628	87.4648	1.2	1.2	32.0012	30.7493	1.25	1.25
55.4022	55.7264	-0.32	0.32	89.4811	80.3459	9.14	9.14	34.6072	35.99	-1.38	1.38
54.3696	53.8072	0.56	0.56	84.8469	80.0698	4.78	4.78	36.1206	37.9664	-1.85	1.85
63.9524	64.8218	-0.87	0.87	94.0214	85.6112	8.41	8.41	26.4032	25.6114	0.79	0.79
59.987	55.4147	4.57	4.57	75.7071	75.2528	0.45	0.45	34.9965	39.5346	-4.54	4.54
65.926	58.6484	7.28	7.28	81.8414	75.2477	6.59	6.59	25.5926	35.4026	-9.81	9.81
65.9696	57.9639	8.01	8.01	95.2133	93.4625	1.75	1.75	24.6587	32.2658	-7.61	7.61
61.4828	60.0564	1.43	1.43	86.4912	96.7478	-10.26	10.26	28.7723	30.8499	-2.08	2.08
70.5756	69.0012	1.57	1.57	94.5347	99.2041	-4.67	4.67	19.9858	23.103	-3.12	3.12
59.4728	62.6599	-3.19	3.19	70.8442	75.3051	-4.46	4.46	38.546	32.7984	5.75	5.75
57.0376	54.4167	2.62	2.62	90.4942	83.2388	7.26	7.26	32.9661	36.4177	-3.45	3.45
50.5886	47.4197	3.17	3.17	99.4	104.743	-5.34	5.34	40.9636	46.2975	-5.33	5.33
58.4363	53.7493	4.69	4.69	75.4136	98.2086	-22.79	22.79	35.5103	37.4667	-1.96	1.96
67.1328	64.8657	2.27	2.27	92.6652	91.438	1.23	1.23	23.0377	25.1794	-2.14	2.14
59.8109	70.0932	-10.28	10.28	78.7131	75.5672	3.15	3.15	31.8765	23.7572	8.12	8.12
54.6989	63.7294	-9.03	9.03	83.2232	88.7887	-5.57	5.57	36.1427	26.3026	9.84	9.84
51.5326	57.4702	-5.94	5.94	72.7232	82.939	-10.22	10.22	43.5767	33.475	10.1	10.1
59.8917	65.5329	-5.64	5.64	89.9981	89.3704	0.63	0.63	30.1073	24.4753	5.63	5.63
66.3657	63.2237	3.14	3.14	74.9149	91.0342	-16.12	16.12	28.5512	26.7992	1.75	1.75
47.0185	33.7607	13.26	13.26	72.8046	71.1935	1.61	1.61	46.9208	61.6686	-14.75	14.75
58.8533	62.8919	-4.04	4.04	85.2719	83.049	2.22	2.22	31.5854	28.1309	3.45	3.45
57.5823	56.5996	0.98	0.98	93.9115	86.4812	7.43	7.43	32.7123	33.6355	-0.92	0.92
56.5543	51.8263	4.73	4.73	97.1396	92.7776	4.36	4.36	34.4018	38.3121	-3.91	3.91
72.2312	76.0029	-3.77	3.77	95.5796	84.4591	11.12	11.12	18.6824	15.0975	3.58	3.58
51.8614	52.9643	-1.1	1.1	85.1996	73.0995	12.1	12.1	38.9658	43.1504	-4.18	4.18
56.0089	52.3614	3.65	3.65	98.7656	98.2646	0.5	0.5	35.4146	38.8575	-3.44	3.44
53.7967	57.6326	-3.84	3.84	94.9162	98.3105	-3.39	3.39	36.6437	33.6761	2.97	2.97
54.702	51.7962	2.91	2.91	95.8135	92.449	3.36	3.36	35.9153	38.3084	-2.39	2.39
56.9605	54.3464	2.61	2.61	85.694	90.8755	-5.18	5.18	33.3921	35.6676	-2.28	2.28
60.5045	56.2501	4.25	4.25	77.8474	83.0492	-5.2	5.2	33.3471	35.2324	-1.89	1.89
59.3906	53.6523	5.74	5.74	80.5394	81.3417	-0.8	0.8	32.3459	37.6984	-5.35	5.35
49.6351	46.7732	2.86	2.86	87.9209	89.6169	-1.7	1.7	40.4429	43.231	-2.79	2.79
61.0679	60.554	0.51	0.51	96.3607	95.9541	0.41	0.41	29.7554	30.1602	-0.4	0.4
68.419	62.7604	5.66	5.66	83.0935	92.1686	-9.08	9.08	22.767	27.3412	-4.57	4.57
72.2206	62.5235	9.7	9.7	58.111	69.853	-11.74	11.74	39.4712	36.5714	2.9	2.9
65.826	51.526	14.3	14.3	91.2719	98.4413	-7.17	7.17	24.2117	39.7365	-15.52	15.52
49.7154	58.593	-8.88	8.88	80.7565	97.0285	-16.27	16.27	41.7741	32.3601	9.41	9.41
60.3732	60.5924	-0.22	0.22	107.282	112.586	-5.3	5.3	35.2233	38.5648	-3.34	3.34
67.1974	56.7528	10.44	10.44	89.0925	97.0037	-7.91	7.91	22.8185	34.1661	-11.35	11.35
66.1073	68.8814	-2.77	2.77	78.2181	73.6402	4.58	4.58	28.0251	28.5973	-0.57	0.57
61.0045	60.8311	0.17	0.17	93.2925	90.6371	2.66	2.66	29.2164	29.176	0.04	0.04
51.2285	52.5999	-1.37	1.37	95.094	99.9142	-4.82	4.82	39.2314	39.1444	0.09	0.09
49.7983	52.7885	-2.99	2.99	95.5463	100.019	-4.47	4.47	40.7475	38.9993	1.75	1.75
75.5945	71.1081	4.49	4.49	92.4086	87.9963	4.41	4.41	14.6182	19.0099	-4.39	4.39
68.9351	62.4583	6.48	6.48	64.4131	55.3104	9.1	9.1	40.4486	37.6984	2.75	2.75
54.8582	46.1556	8.7	8.7	85.9417	86.9097	-0.97	0.97	35.4477	44.0126	-8.56	8.56
52.7338	49.6333	3.1	3.1	106.295	101.183	5.11	5.11	41.8602	42.5348	-0.67	0.67
51.6036	46.1407	5.46	5.46	102.502	98.4953	4.01	4.01	41.1275	45.1104	-3.98	3.98
48.7098	58.8037	-10.09	10.09	92.4794	78.336	14.14	14.14	41.3961	33.7787	7.62	7.62
62.3544	67.7137	-5.36	5.36	56.8988	54.7842	2.11	2.11	47.637	45.5451	2.09	2.09
51.34	58.4745	-7.13	7.13	77.7411	85.2364	-7.5	7.5	41.283	31.9672	9.32	9.32
49.8861	51.8016	-1.92	1.92	92.6523	96.1684	-3.52	3.52	40.2341	38.8719	1.36	1.36
58.0418	50.8055	7.24	7.24	99.692	90.3971	9.29	9.29	33.7408	39.198	-5.46	5.46
54.163	70.6642	-16.5	16.5	82.8276	76.4084	6.42	6.42	36.7719	23.9533	12.82	12.82
58.446	51.9607	6.49	6.49	87.9318	83.6561	4.28	4.28	31.4462	40.0017	-8.56	8.56
52.9487	54.0539	-1.11	1.11	74.7108	72.9335	1.78	1.78	41.4652	39.6109	1.85	1.85
61.5073	63.2183	-1.71	1.71	82.2069	87.8809	-5.67	5.67	29.5288	27.6381	1.89	1.89
59.3259	62.1069	-2.78	2.78	88.9932	89.3958	-0.4	0.4	31.6384	27.7713	3.87	3.87
68.5894	66.8159	1.77	1.77	90.0216	88.9866	1.04	1.04	20.9426	23.1338	-2.19	2.19
57.4365	53.2786	4.16	4.16	73.2787	72.4647	0.81	0.81	35.8087	40.7801	-4.97	4.97
63.428	58.0798	5.35	5.35	88.5385	86.1217	2.42	2.42	26.7264	33.3427	-6.62	6.62
51.4117	51.077	0.33	0.33	98.4396	94.2927	4.15	4.15	39.3448	39.0035	0.34	0.34
53.585	55.3856	-1.8	1.8	102.174	101.17	1	1	37.347	37.4762	-0.13	0.13
60.4366	61.0408	-0.6	0.6	94.2595	95.9329	-1.67	1.67	30.4193	30.2395	0.18	0.18
59.0078	61.662	-2.65	2.65	75.2827	81.3305	-6.05	6.05	36.1438	30.6296	5.51	5.51
63.8134	66.4749	-2.66	2.66	91.75	87.0346	4.72	4.72	26.2536	23.7333	2.52	2.52
55.422	60.2235	-4.8	4.8	110.116	103.575	6.54	6.54	41.5757	33.3175	8.26	8.26
57.4303	60.313	-2.88	2.88	99.5989	97.1305	2.47	2.47	34.3024	30.7029	3.6	3.6
69.026	67.1562	1.87	1.87	88.4491	95.43	-6.98	6.98	21.039	23.5546	-2.52	2.52
39.6247	50.8713	-11.25	11.25	72.8453	85.0503	-12.2	12.2	56.8472	39.983	16.86	16.86
55.334	60.0515	-4.72	4.72	66.0778	72.7768	-6.7	6.7	44.3096	35.4805	8.83	8.83
51.8598	47.0605	4.8	4.8	80.2931	80.9671	-0.67	0.67	39.8107	44.3575	-4.55	4.55
59.4052	52.3704	7.03	7.03	85.5262	84.6927	0.83	0.83	30.991	38.1363	-7.15	7.15
64.7674	68.0388	-3.27	3.27	75.3313	79.1847	-3.85	3.85	29.7231	24.7296	4.99	4.99
64.3955	70.4892	-6.09	6.09	60.1285	65.4573	-5.33	5.33	43.0194	33.9109	9.11	9.11
56.5458	50.8973	5.65	5.65	88.7964	88.378	0.42	0.42	33.4867	39.1544	-5.67	5.67
46.2646	46.7613	-0.5	0.5	79.7803	84.0199	-4.24	4.24	45.5403	43.8638	1.68	1.68
48.1347	54.2692	-6.13	6.13	80.2382	75.8842	4.35	4.35	43.5216	39.2654	4.26	4.26
72.6274	71.2448	1.38	1.38	69.6513	72.2234	-2.57	2.57	27.2774	26.3223	0.96	0.96
59.4481	44.3582	15.09	15.09	69.8994	77.2397	-7.34	7.34	39.2309	49.3769	-10.15	10.15
65.3527	59.9063	5.45	5.45	76.5414	80.0607	-3.52	3.52	28.5261	32.0241	-3.5	3.5
59.3435	57.2694	2.07	2.07	74.376	87.7279	-13.35	13.35	35.2193	32.8339	2.39	2.39
69.1172	58.8852	10.23	10.23	92.8497	87.165	5.68	5.68	21.0973	31.2757	-10.18	10.18
64.5711	67.9064	-3.34	3.34	87.2191	79.7661	7.45	7.45	25.6086	24.5855	1.02	1.02
56.1082	46.79	9.32	9.32	63.0613	70.963	-7.9	7.9	44.3556	48.1322	-3.78	3.78
58.5004	58.1551	0.35	0.35	84.7399	79.2587	5.48	5.48	32.042	34.0331	-1.99	1.99
56.118	55.6056	0.51	0.51	86.8312	91.93	-5.1	5.1	34.0684	34.4617	-0.39	0.39
56.8505	48.8881	7.96	7.96	88.5035	89.9986	-1.5	1.5	33.1967	41.1162	-7.92	7.92
72.624	65.2971	7.33	7.33	82.7521	75.9305	6.82	6.82	18.9175	28.9141	-10	10
65.5352	68.2647	-2.73	2.73	69.2771	73.3252	-4.05	4.05	34.497	29.3059	5.19	5.19
65.8462	67.0123	-1.17	1.17	94.0884	87.6055	6.48	6.48	24.5421	23.1266	1.42	1.42
47.5295	65.4427	-17.91	17.91	87.5201	97.9501	-10.43	10.43	42.5789	25.9788	16.6	16.6
67.7365	65.8733	1.86	1.86	101.364	90.7812	10.58	10.58	25.2771	24.1398	1.14	1.14
65.2625	74.4159	-9.15	9.15	86.3782	85.6091	0.77	0.77	25.0355	16.2206	8.81	8.81
40.7861	63.2157	-22.43	22.43	67.8617	72.2852	-4.42	4.42	59.3795	34.26	25.12	25.12
56.5948	60.79	-4.2	4.2	81.8056	77.7784	4.03	4.03	34.6589	32.1356	2.52	2.52
66.1399	57.6841	8.46	8.46	89.3984	88.2063	1.19	1.19	23.8686	32.3779	-8.51	8.51
66.3869	61.3702	5.02	5.02	85.2405	87.5381	-2.3	2.3	24.1449	28.7556	-4.61	4.61
64.0473	63.9635	0.08	0.08	91.8622	93.5013	-1.64	1.64	26.0309	26.3082	-0.28	0.28
41.2873	39.2594	2.03	2.03	81.8518	83.35	-1.5	1.5	50.5122	52.0686	-1.56	1.56
51.1524	47.8429	3.31	3.31	87.6722	82.6058	5.07	5.07	38.9496	43.114	-4.16	4.16
57.7646	62.9627	-5.2	5.2	86.0928	86.4865	-0.39	0.39	32.5308	27.3026	5.23	5.23
67.4881	64.3695	3.12	3.12	91.7288	94.7426	-3.01	3.01	22.583	26.1276	-3.54	3.54
66.3321	61.2364	5.1	5.1	97.2673	98.7599	-1.49	1.49	24.8925	30.3123	-5.42	5.42
64.4582	65.0335	-0.58	0.58	74.3185	72.3529	1.97	1.97	29.4557	30.0583	-0.6	0.6
55.9367	55.9718	-0.04	0.04	80.4062	87.3659	-6.96	6.96	35.7606	34.159	1.6	1.6
53.7388	59.8556	-6.12	6.12	78.1074	85.6093	-7.5	7.5	38.7787	30.5266	8.25	8.25
62.4058	66.0863	-3.68	3.68	101.377	93.4393	7.94	7.94	30.2267	24.1867	6.04	6.04
66.8917	71.9033	-5.01	5.01	88.9699	94.2527	-5.28	5.28	23.1283	18.619	4.51	4.51
62.5497	61.4977	1.05	1.05	79.7797	83.4126	-3.63	3.63	30.4782	29.9973	0.48	0.48
49.4814	50.6496	-1.17	1.17	84.8476	94.5922	-9.74	9.74	40.9871	39.7258	1.26	1.26
56.6573	52.4539	4.2	4.2	95.394	95.1579	0.24	0.24	33.8917	38.0243	-4.13	4.13
56.6095	63.3799	-6.77	6.77	99.5893	101.277	-1.69	1.69	35.0999	29.2657	5.83	5.83
61.061	58.9006	2.16	2.16	102.107	113.232	-11.13	11.13	31.8274	40.5364	-8.71	8.71
53.202	56.3744	-3.17	3.17	74.1496	77.3198	-3.17	3.17	40.1698	35.7293	4.44	4.44
58.4861	55.4303	3.06	3.06	83.3978	76.6969	6.7	6.7	32.3545	37.7542	-5.4	5.4
57.2446	58.2526	-1.01	1.01	97.1757	89.8794	7.3	7.3	33.7344	31.7527	1.98	1.98
57.8398	59.3806	-1.54	1.54	100.099	96.2088	3.89	3.89	34.0887	31.3804	2.71	2.71
70.4106	61.265	9.15	9.15	78.8985	84.1495	-5.25	5.25	22.7444	29.4342	-6.69	6.69
60.7524	61.7349	-0.98	0.98	73.0467	72.4542	0.59	0.59	33.5425	32.9679	0.57	0.57
57.1006	57.4706	-0.37	0.37	91.8865	100.237	-8.35	8.35	32.9639	34.4929	-1.53	1.53
50.5822	45.8286	4.75	4.75	92.9166	89.4714	3.45	3.45	39.5683	44.176	-4.61	4.61
50.0063	54.289	-4.28	4.28	90.4499	83.4044	7.05	7.05	39.9973	36.5046	3.49	3.49
59.1238	54.9064	4.22	4.22	84.5587	91.7171	-7.16	7.16	31.4558	35.1461	-3.69	3.69
43.377	41.8921	1.48	1.48	78.0394	65.9458	12.09	12.09	48.339	56.4808	-8.14	8.14
54.3874	52.1565	2.23	2.23	89.6678	76.8861	12.78	12.78	35.6181	40.8572	-5.24	5.24
49.6786	58.6678	-8.99	8.99	100.567	97.4256	3.14	3.14	42.2655	32.4016	9.86	9.86
58.8282	64.838	-6.01	6.01	95.5751	89.1074	6.47	6.47	31.7807	25.1822	6.6	6.6
52.1785	64.076	-11.9	11.9	100.104	97.1974	2.91	2.91	39.6319	27.0532	12.58	12.58
52.8294	44.21	8.62	8.62	72.3589	78.4139	-6.06	6.06	39.9499	46.8501	-6.9	6.9
58.9332	53.0048	5.93	5.93	84.5098	87.4039	-2.89	2.89	32.5273	36.6287	-4.1	4.1
57.447	58.2434	-0.8	0.8	85.9484	94.3084	-8.36	8.36	31.9296	31.5992	0.33	0.33
63.331	56.0516	7.28	7.28	85.7384	100.424	-14.69	14.69	27.0073	37.1784	-10.17	10.17
63.3133	71.77	-8.46	8.46	88.5269	86.0715	2.46	2.46	26.1518	18.8266	7.33	7.33
65.7133	55.657	10.06	10.06	67.4023	67.6361	-0.23	0.23	36.5349	44.4903	-7.96	7.96
49.3597	47.9774	1.38	1.38	77.4071	78.8238	-1.42	1.42	42.9374	45.2141	-2.28	2.28
48.1186	50.2538	-2.14	2.14	91.0712	95.5504	-4.48	4.48	41.3431	40.2551	1.09	1.09
38.198	40.8548	-2.66	2.66	92.1412	101.357	-9.22	9.22	50.987	51.4388	-0.45	0.45
60.5968	61.1157	-0.52	0.52	85.1022	78.4719	6.63	6.63	31.0844	30.601	0.48	0.48
62.3736	55.5523	6.82	6.82	79.589	71.5322	8.06	8.06	30.7374	41.682	-10.94	10.94
55.3926	61.2646	-5.87	5.87	67.4591	85.1151	-17.66	17.66	43.2517	29.2227	14.03	14.03
59.0171	60.2574	-1.24	1.24	89.1568	94.0204	-4.86	4.86	30.9935	30.0655	0.93	0.93
58.4141	60.0162	-1.6	1.6	96.203	92.6386	3.56	3.56	32.3333	30.1258	2.21	2.21
63.1853	65.4825	-2.3	2.3	100.078	102.095	-2.02	2.02	28.9379	27.702	1.24	1.24
55.8498	61.6141	-5.76	5.76	71.9321	76.3032	-4.37	4.37	38.7471	31.1199	7.63	7.63
61.6496	60.5296	1.12	1.12	85.7203	82.3093	3.41	3.41	28.7253	30.6497	-1.92	1.92
54.8853	50.8762	4.01	4.01	94.0043	91.3452	2.66	2.66	35.4091	39.1536	-3.74	3.74
56.1224	52.3958	3.73	3.73	91.1339	83.2502	7.88	7.88	33.8982	38.4163	-4.52	4.52
55.7353	53.8265	1.91	1.91	97.506	90.8695	6.64	6.64	35.3082	36.188	-0.88	0.88
62.9948	60.7444	2.25	2.25	68.674	76.6035	-7.93	7.93	34.1861	31.8147	2.37	2.37
57.3353	55.2392	2.1	2.1	91.8315	74.3802	17.45	17.45	37.1013	34.829	2.27	2.27
61.1855	55.9312	5.25	5.25	99.4137	95.6453	3.77	3.77	30.594	34.6634	-4.07	4.07
56.032	58.1175	-2.09	2.09	97.8355	89.1742	8.66	8.66	35.1064	31.895	3.21	3.21
72.3663	73.7852	-1.42	1.42	89.9985	93.5817	-3.58	3.58	17.6323	16.6265	1.01	1.01
59.0496	57.7773	1.27	1.27	62.3613	74.1666	-11.81	11.81	45.5243	37.9421	7.58	7.58
58.4947	54.6705	3.82	3.82	85.288	86.5858	-1.3	1.3	31.9345	35.5407	-3.61	3.61
52.4396	60.7017	-8.26	8.26	83.7403	87.3981	-3.66	3.66	38.2641	29.4371	8.83	8.83
54.1545	58.5483	-4.39	4.39	84.7481	88.6605	-3.91	3.91	36.3513	31.4886	4.86	4.86
68.6914	71.5221	-2.83	2.83	90.5128	85.9442	4.57	4.57	21.3116	18.9459	2.37	2.37
44.1842	55.3621	-11.18	11.18	90.054	81.0699	8.98	8.98	45.8794	36.8093	9.07	9.07
45.7436	56.3039	-10.56	10.56	79.1078	87.6558	-8.55	8.55	46.3051	33.8022	12.5	12.5
54.0677	53.9157	0.15	0.15	92.933	95.9345	-3	3	36.092	36.7272	-0.64	0.64
52.6541	52.7708	-0.12	0.12	92.9013	90.3943	2.51	2.51	37.4989	37.233	0.27	0.27
63.6293	68.0878	-4.46	4.46	91.9633	91.1637	0.8	0.8	26.4589	21.95	4.51	4.51
60.5432	54.6124	5.93	5.93	61.3831	58.8423	2.54	2.54	41.7024	49.1834	-7.48	7.48
59.514	54.2854	5.23	5.23	72.8688	77.9284	-5.06	5.06	35.9181	38.3256	-2.41	2.41
65.398	59.1955	6.2	6.2	91.6543	90.3609	1.29	1.29	24.6657	30.8077	-6.14	6.14
63.9426	56.8822	7.06	7.06	90.8088	95.2674	-4.46	4.46	26.0679	33.6394	-7.57	7.57
71.8224	68.6861	3.14	3.14	98.7263	93.2825	5.44	5.44	20.2998	21.5912	-1.29	1.29
51.3298	53.4222	-2.09	2.09	65.0798	63.5547	1.53	1.53	50.4993	49.7205	0.78	0.78
52.751	57.7398	-4.99	4.99	71.4705	75.9354	-4.46	4.46	43.1315	35.9111	7.22	7.22
47.2448	59.876	-12.63	12.63	83.7241	71.3726	12.35	12.35	43.4375	36.505	6.93	6.93
62.4361	60.2168	2.22	2.22	88.5094	90.6632	-2.15	2.15	27.6113	29.7921	-2.18	2.18
58.3132	61.7468	-3.43	3.43	103.101	102.716	0.38	0.38	34.8979	31.4722	3.43	3.43
52.7134	59.86	-7.15	7.15	68.3679	76.1275	-7.76	7.76	46.5862	34.8709	11.72	11.72
55.0334	53.0161	2.02	2.02	97.6461	93.1868	4.46	4.46	36.0366	37.1654	-1.13	1.13
64.5625	62.4554	2.11	2.11	94.6344	96.2418	-1.61	1.61	25.9179	28.3636	-2.45	2.45
72.0901	65.8397	6.25	6.25	110.088	104.951	5.14	5.14	27.4522	28.936	-1.48	1.48
65.4908	65.7723	-0.28	0.28	93.4728	94.2968	-0.82	0.82	24.7843	24.6531	0.13	0.13
66.3381	62.0216	4.32	4.32	75.7566	64.9744	10.78	10.78	29.2878	40.7725	-11.48	11.48
60.9791	56.4957	4.48	4.48	101.299	98.9506	2.35	2.35	31.5475	34.9946	-3.45	3.45
48.6967	48.5886	0.11	0.11	93.378	93.8907	-0.51	0.51	41.5029	41.6774	-0.17	0.17
55.6022	48.6474	6.95	6.95	94.4438	83.5263	10.92	10.92	34.7666	42.0866	-7.32	7.32
64.1829	55.0052	9.18	9.18	78.5804	69.923	8.66	8.66	28.5825	41.9443	-13.36	13.36
60.3176	61.0689	-0.75	0.75	86.6641	90.977	-4.31	4.31	29.7199	29.1144	0.61	0.61
55.4915	55.311	0.18	0.18	82.8492	88.7441	-5.89	5.89	35.4572	34.7225	0.73	0.73
55.2461	53.6312	1.61	1.61	84.8796	86.4551	-1.58	1.58	35.2406	36.5971	-1.36	1.36
59.7706	61.7034	-1.93	1.93	87.6493	88.1956	-0.55	0.55	30.3409	28.3648	1.98	1.98
58.9406	61.4355	-2.49	2.49	79.4273	77.1189	2.31	2.31	33.2008	31.843	1.36	1.36
50.7798	53.7222	-2.94	2.94	66.1998	63.2847	2.92	2.92	51.5693	49.1005	2.47	2.47
52.951	56.2898	-3.34	3.34	71.6005	74.7654	-3.16	3.16	41.8715	36.3311	5.54	5.54
46.6248	60.126	-13.5	13.5	83.8441	70.7826	13.06	13.06	43.4475	35.225	8.22	8.22
60.9861	60.6668	0.32	0.32	89.7594	89.4432	0.32	0.32	28.4013	28.6421	-0.24	0.24
59.8132	60.2968	-0.48	0.48	102.831	103.026	-0.2	0.2	34.4579	31.5122	2.95	2.95
53.4834	59.71	-6.23	6.23	68.9879	75.6075	-6.62	6.62	45.7362	36.1809	9.56	9.56
53.5934	54.3261	-0.73	0.73	96.3161	93.1968	3.12	3.12	36.4166	36.2554	0.16	0.16
63.2625	63.0054	0.26	0.26	96.0144	95.7518	0.26	0.26	26.4479	27.4136	-0.97	0.97
70.7201	66.3297	4.39	4.39	108.998	106.181	2.82	2.82	27.7322	27.736	0	0
66.6708	64.8323	1.84	1.84	94.8128	93.3368	1.48	1.48	24.0543	25.1331	-1.08	1.08
43.8038	52.0259	-8.22	8.22	72.9	68.0552	4.84	4.84	50.1111	44.7112	5.4	5.4
67.4054	67.8002	-0.39	0.39	70.7322	70.0752	0.66	0.66	30.4309	30.5851	-0.15	0.15
73.8588	63.512	10.35	10.35	72.3163	80.1041	-7.79	7.79	24.3156	28.5506	-4.24	4.24
67.1701	66.9019	0.27	0.27	91.5998	93.7546	-2.15	2.15	22.8909	23.4357	-0.54	0.54
55.8217	62.7229	-6.9	6.9	86.454	93.9072	-7.45	7.45	34.4157	27.6043	6.81	6.81
52.0431	54.9511	-2.91	2.91	56.9635	59.0256	-2.06	2.06	53.3781	48.703	4.68	4.68
49.6415	56.4406	-6.8	6.8	81.8702	80.7927	1.08	1.08	41.5135	35.1311	6.38	6.38
58.1402	62.5682	-4.43	4.43	92.8566	97.4723	-4.62	4.62	32.0155	28.5968	3.42	3.42
61.2238	59.4362	1.79	1.79	89.0608	88.9148	0.15	0.15	28.7944	30.5872	-1.79	1.79
61.6419	67.1788	-5.54	5.54	92.2665	102.491	-10.22	10.22	28.4701	26.3671	2.1	2.1
63.8314	57.987	5.84	5.84	75.8768	85.9675	-10.09	10.09	31.414	32.7135	-1.3	1.3
66.2707	69.5276	-3.26	3.26	89.2024	86.6096	2.59	2.59	23.7478	20.7802	2.97	2.97
67.1731	72.939	-5.77	5.77	89.369	99.8473	-10.48	10.48	22.8378	19.8534	2.98	2.98
66.6567	70.0972	-3.44	3.44	105.055	105.721	-0.67	0.67	28.281	25.7929	2.49	2.49
57.0975	53.0642	4.03	4.03	89.4958	107.74	-18.24	18.24	32.9074	42.3576	-9.45	9.45
61.4357	60.3176	1.12	1.12	63.9691	70.3327	-6.36	6.36	37.8826	36.6648	1.22	1.22
60.8169	60.6977	0.12	0.12	80.0325	87.1919	-7.16	7.16	29.9483	30.0916	-0.14	0.14
63.9419	61.4741	2.47	2.47	80.8916	68.2669	12.62	12.62	28.104	38.2061	-10.1	10.1
65.0158	62.3398	2.68	2.68	84.853	88.6922	-3.84	3.84	24.5843	28.6675	-4.08	4.08
65.1699	65.3389	-0.17	0.17	81.5371	81.8248	-0.29	0.29	26.9074	27.4971	-0.59	0.59
51.5216	49.6816	1.84	1.84	72.2136	73.0586	-0.85	0.85	44.852	45.57	-0.72	0.72
55.3395	57.8139	-2.47	2.47	85.6837	88.0321	-2.35	2.35	34.0768	32.5332	1.54	1.54
58.8538	51.7189	7.13	7.13	86.8651	83.9382	2.93	2.93	30.6973	39.2589	-8.56	8.56
60.0947	59.3123	0.78	0.78	83.2101	82.7181	0.49	0.49	30.4977	31.8939	-1.4	1.4
64.6369	63.9321	0.7	0.7	88.2189	87.3923	0.83	0.83	25.5419	26.3785	-0.84	0.84
59.5087	65.8789	-6.37	6.37	64.7006	65.2836	-0.58	0.58	42.9551	29.6421	13.31	13.31
61.9815	51.1305	10.85	10.85	88.7695	94.0178	-5.25	5.25	28.7037	39.1803	-10.48	10.48
50.2331	47.0209	3.21	3.21	110.545	100.28	10.27	10.27	48.5802	45.0087	3.57	3.57
48.6979	44.1528	4.55	4.55	101.614	96.4335	5.18	5.18	43.4492	47.7558	-4.31	4.31
57.1863	43.6199	13.57	13.57	93.9612	93.9603	0	0	34.1417	46.6824	-12.54	12.54
55.1675	48.6928	6.47	6.47	77.813	77.4155	0.4	0.4	37.7958	43.9104	-6.11	6.11
50.6494	49.6959	0.95	0.95	91.5551	90.6096	0.95	0.95	39.3802	40.7207	-1.34	1.34
51.9391	49.7443	2.19	2.19	94.2874	90.8183	3.47	3.47	38.5527	39.3971	-0.84	0.84
47.7985	53.9803	-6.18	6.18	89.2743	90.7393	-1.46	1.46	41.4204	36.4685	4.95	4.95
60.1523	64.5308	-4.38	4.38	91.9324	90.5187	1.41	1.41	29.4249	24.9657	4.46	4.46
64.8177	66.6414	-1.82	1.82	60.9399	60.2813	0.66	0.66	42.3547	40.1042	2.25	2.25
53.535	48.5274	5.01	5.01	94.4807	95.6669	-1.19	1.19	37.3415	41.0616	-3.72	3.72
51.9971	55.0008	-3	3	113.827	108.316	5.51	5.51	48.5655	40.5417	8.02	8.02
53.7645	53.7248	0.04	0.04	104.112	103.965	0.15	0.15	40.645	38.8505	1.79	1.79
44.5248	56.8839	-12.36	12.36	94.2549	94.3658	-0.11	0.11	46.3866	33.1629	13.22	13.22
54.643	59.538	-4.9	4.9	77.7621	86.2059	-8.44	8.44	39.2816	29.885	9.4	9.4
54.1896	41.2588	12.93	12.93	88.2436	91.7185	-3.47	3.47	34.7049	49.4833	-14.78	14.78
45.7076	50.2832	-4.58	4.58	93.8551	95.4055	-1.55	1.55	45.1022	40.1386	4.96	4.96
53.9761	50.0225	3.95	3.95	91.3391	89.5011	1.84	1.84	34.8113	39.6449	-4.83	4.83
52.7448	49.7511	2.99	2.99	94.7233	88.3384	6.38	6.38	37.5103	40.4742	-2.96	2.96
48.4903	66.284	-17.79	17.79	85.8428	82.401	3.44	3.44	41.3128	23.3835	17.93	17.93
57.108	51.2837	5.82	5.82	93.729	94.6465	-0.92	0.92	32.8514	38.9378	-6.09	6.09
54.9305	58.3671	-3.44	3.44	95.1192	91.3572	3.76	3.76	36.0456	31.0339	5.01	5.01
40.365	49.6997	-9.33	9.33	96.4354	83.2337	13.2	13.2	51.0883	41.2863	9.8	9.8
57.7139	50.8584	6.86	6.86	85.7685	77.7896	7.98	7.98	31.2018	43.2063	-12	12
53.9636	56.4676	-2.5	2.5	76.7468	76.3179	0.43	0.43	38.9188	36.4974	2.42	2.42
58.2555	53.2618	4.99	4.99	83.3308	86.1725	-2.84	2.84	32.4893	36.5517	-4.06	4.06
54.4566	46.2624	8.19	8.19	95.2867	95.3408	-0.05	0.05	35.8332	43.6828	-7.85	7.85
49.2645	58.3723	-9.11	9.11	97.437	95.7727	1.66	1.66	42.4179	33.421	9	9
63.721	60.8408	2.88	2.88	92.673	91.1299	1.54	1.54	25.6313	29.141	-3.51	3.51
47.93	40.0818	7.85	7.85	71.709	74.5721	-2.86	2.86	46.1379	53.2548	-7.12	7.12
37.3661	43.0484	-5.68	5.68	96.1715	97.8569	-1.69	1.69	52.7075	47.4331	5.27	5.27
46.339	57.9107	-11.57	11.57	96.7143	107.906	-11.19	11.19	44.1728	39.5543	4.62	4.62
39.6325	58.5198	-18.89	18.89	98.1736	88.8	9.37	9.37	50.3605	31.2703	19.09	19.09
58.3671	62.2588	-3.89	3.89	77.4545	80.188	-2.73	2.73	34.9616	30.3516	4.61	4.61
60.0215	81.9214	-21.9	21.9	73.1631	67.2592	5.9	5.9	35.6794	25.6859	9.99	9.99
68.7271	68.2438	0.48	0.48	71.9306	78.2823	-6.35	6.35	28.4261	24.7554	3.67	3.67
62.4041	59.5347	2.87	2.87	90.3658	93.3509	-2.99	2.99	27.2576	30.9983	-3.74	3.74
56.1857	48.4262	7.76	7.76	87.8651	90.8072	-2.94	2.94	33.6407	40.1474	-6.51	6.51
56.7434	61.7653	-5.02	5.02	83.6057	77.9406	5.67	5.67	34.0796	30.1243	3.96	3.96
61.1606	60.6222	0.54	0.54	72.1378	62.5703	9.57	9.57	34.9915	44.6743	-9.68	9.68
66.8087	68.2153	-1.41	1.41	80.3306	93.5809	-13.25	13.25	25.1216	20.7995	4.32	4.32
57.5363	56.8435	0.69	0.69	89.1356	90.2276	-1.09	1.09	32.7248	33.3996	-0.67	0.67
65.4726	61.4708	4	4	97.0891	97.6337	-0.54	0.54	25.344	29.2569	-3.91	3.91
62.8561	58.6033	4.25	4.25	104.906	97.6789	7.23	7.23	32.0199	32.1104	-0.09	0.09
54.8501	56.1329	-1.28	1.28	67.7004	67.4897	0.21	0.21	42.2038	42.7718	-0.57	0.57
55.1679	54.433	0.73	0.73	87.9558	86.2521	1.7	1.7	34.8712	35.6234	-0.75	0.75
52.0288	58.1464	-6.12	6.12	90.8024	92.4227	-1.62	1.62	36.9237	31.6797	5.24	5.24
41.5427	55.941	-14.4	14.4	84.7954	85.8829	-1.09	1.09	48.0175	33.0512	14.97	14.97
59.3746	54.4563	4.92	4.92	85.6991	95.3189	-9.62	9.62	30.7104	35.8573	-5.15	5.15
74.3399	74.0785	0.26	0.26	71.291	76.1935	-4.9	4.9	25.3919	23.6224	1.77	1.77
65.2621	58.0645	7.2	7.2	86.3125	77.5039	8.81	8.81	25.1164	34.7154	-9.6	9.6
65.6778	65.0572	0.62	0.62	91.6073	95.7367	-4.13	4.13	23.387	26.2445	-2.86	2.86
55.5045	67.7159	-12.21	12.21	103.491	96.1333	7.36	7.36	37.9377	23.8508	14.09	14.09
69.8352	56.5351	13.3	13.3	78.565	98.9826	-20.42	20.42	22.9132	34.5122	-11.6	11.6
66.1581	62.1916	3.97	3.97	74.9166	66.1144	8.8	8.8	30.2478	39.7225	-9.47	9.47
60.4691	57.9557	2.51	2.51	100.479	99.5406	0.94	0.94	31.9675	33.8046	-1.84	1.84
48.6367	48.9986	-0.36	0.36	93.968	92.4007	1.57	1.57	42.3629	41.2774	1.09	1.09
55.1722	48.9574	6.21	6.21	94.1538	84.6663	9.49	9.49	35.7366	41.4566	-5.72	5.72
63.1229	55.3152	7.81	7.81	77.4904	71.153	6.34	6.34	29.1725	40.7143	-11.54	11.54
63.5488	56.0225	7.53	7.53	77.7575	75.4001	2.36	2.36	30.5896	38.8809	-8.29	8.29
62.7747	55.4919	7.28	7.28	82.5102	85.5524	-3.04	3.04	28.4042	34.8763	-6.47	6.47
63.5876	54.8596	8.73	8.73	103.782	91.5132	12.27	12.27	30.3057	35.1827	-4.88	4.88
57.1848	65.6351	-8.45	8.45	81.867	75.109	6.76	6.76	34.0597	29.0804	4.98	4.98
71.6012	72.1942	-0.59	0.59	88.5133	81.1074	7.41	7.41	18.4603	20.0363	-1.58	1.58
52.1996	46.1076	6.09	6.09	84.5815	84.7987	-0.22	0.22	39.6503	44.7532	-5.1	5.1
61.078	57.1345	3.94	3.94	71.0877	73.2846	-2.2	2.2	35.0639	37.4251	-2.36	2.36
61.5975	49.0873	12.51	12.51	78.373	75.0424	3.33	3.33	30.2359	44.595	-14.36	14.36
58.7906	60.9682	-2.18	2.18	82.9799	85.1724	-2.19	2.19	32.6844	30.031	2.65	2.65
63.8598	63.4526	0.41	0.41	86.4258	81.9908	4.44	4.44	27.419	26.7598	0.66	0.66
45.8846	56.5709	-10.69	10.69	69.538	68.5699	0.97	0.97	51.0317	39.2085	11.82	11.82
51.6551	56.0191	-4.36	4.36	77.1131	74.1479	2.97	2.97	42.072	39.2057	2.87	2.87
50.9844	52.472	-1.49	1.49	85.1579	77.0796	8.08	8.08	40.2879	38.9679	1.32	1.32
48.8035	47.4009	1.4	1.4	90.7502	92.4124	-1.66	1.66	40.3494	42.7224	-2.37	2.37
61.8848	59.8138	2.07	2.07	79.3906	74.321	5.07	5.07	29.3508	35.5359	-6.19	6.19
59.5142	60.6142	-1.1	1.1	73.1501	78.4507	-5.3	5.3	31.7927	46.8206	-15.03	15.03
49.4358	53.7157	-4.28	4.28	101.365	98.3217	3.04	3.04	41.8623	36.7804	5.08	5.08
47.3337	51.1804	-3.85	3.85	106.032	101.997	4.03	4.03	46.965	41.1662	5.8	5.8
56.7775	46.8164	9.96	9.96	98.6216	100.843	-2.22	2.22	35.0511	45.5011	-10.45	10.45
58.6951	65.1044	-6.41	6.41	101.426	98.7627	2.66	2.66	32.4991	27.2991	5.2	5.2
59.2881	50.7183	8.57	8.57	71.3228	70.6703	0.65	0.65	37.2312	47.7643	-10.53	10.53
53.1598	50.503	2.66	2.66	83.6964	85.0021	-1.31	1.31	38.5934	39.7039	-1.11	1.11
53.3312	56.1723	-2.84	2.84	79.4229	79.1561	0.27	0.27	38.7193	35.9688	2.75	2.75
54.2003	55.3542	-1.15	1.15	93.0039	89.4094	3.59	3.59	35.9419	34.0683	1.87	1.87
63.5548	64.1307	-0.58	0.58	87.3777	89.8225	-2.44	2.44	26.8415	25.6265	1.21	1.21
61.9359	64.0019	-2.07	2.07	65.1092	75.2237	-10.11	10.11	40.2476	33.5735	6.67	6.67
56.5302	55.6493	0.88	0.88	95.7206	98.9906	-3.27	3.27	33.2868	35.8128	-2.53	2.53
47.43	47.4859	-0.06	0.06	111.681	110.249	1.43	1.43	49.3668	50.2494	-0.88	0.88
49.8332	48.7992	1.03	1.03	93.5071	92.3786	1.13	1.13	41.3877	40.3105	1.08	1.08
78.6431	77.609	1.03	1.03	84.5815	80.97	3.61	3.61	14.1368	14.2416	-0.1	0.1
51.3113	54.7366	-3.43	3.43	73.2555	77.3568	-4.1	4.1	41.9327	37.3159	4.62	4.62
62.2911	61.936	0.36	0.36	82.2517	88.6727	-6.42	6.42	28.2019	29.6326	-1.43	1.43
70.6632	72.8412	-2.18	2.18	94.5367	91.0485	3.49	3.49	17.5206	18.1596	-0.64	0.64
60.1107	63.8868	-3.78	3.78	98.2244	102.522	-4.3	4.3	29.6856	29.771	-0.09	0.09
62.903	63.8462	-0.94	0.94	97.1477	88.9637	8.18	8.18	28.736	26.5449	2.19	2.19
65.2844	57.8322	7.45	7.45	68.3161	73.3146	-5	5	33.4491	34.7445	-1.3	1.3
59.144	50.6766	8.47	8.47	91.564	77.8241	13.74	13.74	30.3712	41.5867	-11.22	11.22
52.7594	50.896	1.86	1.86	73.768	88.3333	-14.57	14.57	40.7986	41.0059	-0.21	0.21
57.9673	63.1467	-5.18	5.18	84.5989	89.062	-4.46	4.46	32.4235	25.6515	6.77	6.77
75.4025	78.7048	-3.3	3.3	85.3198	83.5274	1.79	1.79	16.2855	14.2999	1.99	1.99
57.6423	59.7708	-2.13	2.13	72.8105	70.6853	2.13	2.13	35.3228	36.657	-1.33	1.33
56.384	53.8997	2.48	2.48	74.2987	78.0223	-3.72	3.72	38.6406	37.6341	1.01	1.01
68.7431	64.7883	3.95	3.95	85.9197	83.3142	2.61	2.61	22.3559	25.8179	-3.46	3.46
60.291	60.5286	-0.24	0.24	87.1192	79.7132	7.41	7.41	30.4526	31.6696	-1.22	1.22
65.0367	66.5651	-1.53	1.53	96.8613	94.2564	2.6	2.6	25.1205	24.3449	0.78	0.78
55.099	54.0689	1.03	1.03	70.7708	69.6338	1.14	1.14	41.0007	41.5032	-0.5	0.5
52.8236	52.4632	0.36	0.36	88.1083	84.6256	3.48	3.48	37.321	38.0782	-0.76	0.76
56.2115	62.6026	-6.39	6.39	95.0282	102.89	-7.86	7.86	34.316	30.1075	4.21	4.21
63.81	58.1273	5.68	5.68	106.345	105.665	0.68	0.68	32.4069	37.1866	-4.78	4.78
61.3546	56.5553	4.8	4.8	90.928	90.5227	0.41	0.41	28.2774	34.4126	-6.14	6.14
60.8194	53.2366	7.58	7.58	72.2451	75.2563	-3.01	3.01	36.8925	42.0176	-5.13	5.13
59.7764	49.1633	10.61	10.61	73.5672	69.3712	4.2	4.2	34.4118	48.8841	-14.47	14.47
66.6847	57.7279	8.96	8.96	86.5428	80.9639	5.58	5.58	24.4296	33.7132	-9.28	9.28
59.3702	59.3651	0.01	0.01	96.2942	91.733	4.56	4.56	31.843	30.2447	1.6	1.6
69.4274	62.8241	6.6	6.6	90.1584	85.2908	4.87	4.87	21.1141	27.1375	-6.02	6.02
60.8599	54.7532	6.11	6.11	77.2741	63.998	13.28	13.28	33.6984	47.1954	-13.5	13.5
59.233	59.4548	-0.22	0.22	88.2451	87.4057	0.84	0.84	30.4179	31.4437	-1.03	1.03
50.2836	52.0207	-1.74	1.74	92.2003	93.7402	-1.54	1.54	39.6219	39.156	0.47	0.47
53.5602	54.5334	-0.97	0.97	89.6712	94.253	-4.58	4.58	36.8698	36.7385	0.13	0.13
58.1941	61.735	-3.54	3.54	90.5068	100.224	-9.72	9.72	32.3743	31.6532	0.72	0.72
59.4929	48.8074	10.69	10.69	68.1981	73.4271	-5.23	5.23	36.1813	45.9684	-9.79	9.79
59.5637	60.2651	-0.7	0.7	85.9683	85.965	0	0	31.5463	29.995	1.55	1.55
60.4257	56.545	3.88	3.88	82.9798	97.0084	-14.03	14.03	30.3787	34.0339	-3.66	3.66
58.2022	66.1355	-7.93	7.93	93.2296	103.515	-10.29	10.29	32.1623	27.9371	4.23	4.23
70.5438	64.303	6.24	6.24	93.7047	102.191	-8.49	8.49	19.8135	29.7279	-9.91	9.91
58.0488	68.3714	-10.32	10.32	75.073	70.0766	5	5	33.8726	28.4334	5.44	5.44
62.8418	61.7815	1.06	1.06	91.306	82.3896	8.92	8.92	28.6039	27.3624	1.24	1.24
48.1302	53.2073	-5.08	5.08	99.7072	98.2802	1.43	1.43	43.9743	38.1296	5.84	5.84
46.4906	51.02	-4.53	4.53	104.001	105.092	-1.09	1.09	46.587	43.7911	2.8	2.8
57.9082	55.0922	2.82	2.82	95.33	98.5204	-3.19	3.19	32.7995	36.9336	-4.13	4.13
61.3545	40.6166	20.74	20.74	81.9625	68.8783	13.08	13.08	31.3707	59.0389	-27.67	27.67
54.0872	47.2002	6.89	6.89	75.9519	75.0713	0.88	0.88	39.2433	45.7444	-6.5	6.5
48.6065	37.8443	10.76	10.76	84.0661	74.6965	9.37	9.37	42.036	56.0515	-14.02	14.02
50.546	53.2572	-2.71	2.71	67.1946	77.5263	-10.33	10.33	48.8686	39.5343	9.33	9.33
58.5084	57.7074	0.8	0.8	78.1192	85.0145	-6.9	6.9	34.6611	31.717	2.94	2.94
59.6012	58.5339	1.07	1.07	66.616	60.1554	6.46	6.46	44.6211	39.2775	5.34	5.34
51.9619	59.1232	-7.16	7.16	69.4196	88.1892	-18.77	18.77	45.262	31.9067	13.36	13.36
58.2025	56.1055	2.1	2.1	93.721	92.0603	1.66	1.66	31.7659	34.5579	-2.79	2.79
62.0295	56.0507	5.98	5.98	104.089	102.655	1.43	1.43	32.3274	36.0177	-3.69	3.69
64.636	65.0308	-0.39	0.39	95.9757	94.1564	1.82	1.82	26.4878	26.2866	0.2	0.2
62.2381	44.5288	17.71	17.71	70.0616	75.54	-5.48	5.48	32.8497	48.5501	-15.7	15.7
57.9464	54.6794	3.27	3.27	91.1111	71.8011	19.31	19.31	32.926	40.1691	-7.24	7.24
52.8278	48.6091	4.22	4.22	90.2528	81.2022	9.05	9.05	37.7903	43.4141	-5.62	5.62
57.7275	51.7932	5.93	5.93	91.3539	95.0544	-3.7	3.7	31.5202	37.7434	-6.22	6.22
75.5284	54.5913	20.94	20.94	92.6087	75.3831	17.23	17.23	13.9445	38.678	-24.73	24.73
27.1015	33.4758	-6.37	6.37	79.1096	71.0461	8.06	8.06	64.836	60.3925	4.44	4.44
52.5942	54.7095	-2.12	2.12	77.8572	76.9146	0.94	0.94	40.3004	37.7921	2.51	2.51
54.2093	59.1828	-4.97	4.97	93.1219	93.944	-0.82	0.82	35.9364	32.4028	3.53	3.53
58.1759	57.7679	0.41	0.41	67.9701	79.7729	-11.8	11.8	40.4596	34.7403	5.72	5.72
65.057	67.7114	-2.65	2.65	82.3726	83.5848	-1.21	1.21	25.0654	24.3114	0.75	0.75
51.6115	36.4336	15.18	15.18	85.4336	84.7424	0.69	0.69	38.6381	53.6889	-15.05	15.05
52.6681	54.3703	-1.7	1.7	80.6987	80.6605	0.04	0.04	38.0739	37.794	0.28	0.28
60.6557	61.2438	-0.59	0.59	92.5477	94.6743	-2.13	2.13	29.192	28.6978	0.49	0.49
60.7275	63.6909	-2.96	2.96	87.3854	96.6723	-9.29	9.29	29.5317	27.5502	1.98	1.98
63.0604	61.0451	2.02	2.02	103.996	105.302	-1.31	1.31	30.2505	34.2774	-4.03	4.03
44.2972	43.2535	1.04	1.04	68.0864	68.5785	-0.49	0.49	55.6682	55.563	0.11	0.11
55.9241	59.193	-3.27	3.27	89.4511	80.7935	8.66	8.66	34.9171	31.5705	3.35	3.35
53.7719	61.9546	-8.18	8.18	88.8382	90.5619	-1.72	1.72	37.3281	27.6828	9.65	9.65
58.6947	55.0394	3.66	3.66	102.784	102.23	0.55	0.55	34.0448	37.9902	-3.95	3.95
67.0457	62.6836	4.36	4.36	94.2663	92.6866	1.58	1.58	23.0342	28.1639	-5.13	5.13
48.9378	33.8746	15.06	15.06	74.1068	85.9833	-11.88	11.88	44.1454	56.9653	-12.82	12.82
49.7074	35.3988	14.31	14.31	79.1542	85.7488	-6.59	6.59	42.2672	54.769	-12.5	12.5
42.2965	52.3844	-10.09	10.09	82.2023	85.8163	-3.61	3.61	49.0533	38.7887	10.26	10.26
58.7161	58.9784	-0.26	0.26	86.5605	77.2055	9.35	9.35	32.9982	34.3797	-1.38	1.38
64.1456	55.267	8.88	8.88	92.0634	87.2874	4.78	4.78	26.2946	35.1067	-8.81	8.81
59.6335	55.2008	4.43	4.43	79.7681	76.2625	3.51	3.51	33.4358	38.42	-4.98	4.98
52.907	47.5279	5.38	5.38	91.7406	91.4191	0.32	0.32	36.7698	42.0704	-5.3	5.3
42.5242	41.3895	1.13	1.13	95.7563	88.5796	7.18	7.18	49.2358	47.8676	1.37	1.37
47.9919	47.9189	0.07	0.07	98.5858	90.916	7.67	7.67	41.5847	42.5501	-0.97	0.97
51.5236	50.5386	0.99	0.99	97.006	99.9798	-2.97	2.97	39.9765	41.7403	-1.76	1.76
40.7268	41.6486	-0.92	0.92	76.9558	77.117	-0.16	0.16	54.1849	52.5029	1.68	1.68
51.8664	57.2048	-5.34	5.34	74.9189	69.5727	5.35	5.35	43.1196	40.0055	3.11	3.11
50.9436	52.8142	-1.87	1.87	83.2234	77.8032	5.42	5.42	38.7571	39.5728	-0.82	0.82
54.2882	58.0288	-3.74	3.74	91.4773	88.3288	3.15	3.15	35.3928	31.3831	4.01	4.01
65.317	67.411	-2.09	2.09	70.4432	73.6002	-3.16	3.16	32.2133	27.9283	4.28	4.28
59.6028	66.8281	-7.23	7.23	77.6304	69.678	7.95	7.95	32.8871	29.619	3.27	3.27
54.5076	60.6699	-6.16	6.16	79.5609	77.0779	2.48	2.48	37.2032	31.8546	5.35	5.35
63.8412	62.0897	1.75	1.75	104.372	92.5883	11.78	11.78	31.805	26.2598	5.55	5.55
61.8063	55.7567	6.05	6.05	107.647	113.797	-6.15	6.15	34.9876	43.3443	-8.36	8.36
72.2603	73.8875	-1.63	1.63	97.1379	97.9558	-0.82	0.82	20.3058	18.1347	2.17	2.17
42.4248	46.4137	-3.99	3.99	73.6006	78.8431	-5.24	5.24	51.9483	44.4877	7.46	7.46
51.5361	51.4508	0.09	0.09	78.951	84.4865	-5.54	5.54	40.4853	39.2858	1.2	1.2
46.2274	48.2633	-2.04	2.04	89.9428	95.6488	-5.71	5.71	43.2096	42.8111	0.4	0.4
49.3402	50.5847	-1.24	1.24	89.7538	92.7777	-3.02	3.02	40.295	39.5534	0.74	0.74
50.3604	57.0827	-6.72	6.72	91.5294	90.7344	0.79	0.79	39.7916	32.3584	7.43	7.43
46.2921	66.0088	-19.72	19.72	57.3561	68.787	-11.43	11.43	57.9504	32.0573	25.89	25.89
52.5357	55.2065	-2.67	2.67	66.55	71.3658	-4.82	4.82	48.3103	40.136	8.17	8.17
58.914	55.4086	3.51	3.51	92.9403	92.1747	0.77	0.77	32.494	34.1028	-1.61	1.61
54.3071	54.4007	-0.09	0.09	94.1556	94.7682	-0.61	0.61	35.8408	34.5707	1.27	1.27
63.0368	60.3348	2.7	2.7	96.3495	96.9962	-0.65	0.65	28.0974	29.198	-1.1	1.1
54.224	53.5482	0.68	0.68	69.5513	71.618	-2.07	2.07	45.8094	43.1668	2.64	2.64
55.0203	57.0993	-2.08	2.08	87.2509	77.0769	10.17	10.17	34.3238	37.0858	-2.76	2.76
53.2707	57.2331	-3.96	3.96	88.9355	77.2446	11.69	11.69	36.2617	37.1578	-0.9	0.9
52.6414	52.1573	0.48	0.48	88.5218	89.729	-1.21	1.21	37.2095	37.348	-0.14	0.14
69.1586	62.2374	6.92	6.92	91.5448	91.6175	-0.07	0.07	19.9505	27.8362	-7.89	7.89
60.5776	60.2589	0.32	0.32	87.0741	89.967	-2.89	2.89	29.2999	30.0644	-0.76	0.76
55.1215	55.471	-0.35	0.35	83.6392	87.3741	-3.73	3.73	35.1472	35.8125	-0.67	0.67
54.5161	54.1712	0.34	0.34	85.4296	85.2551	0.17	0.17	35.6106	35.3871	0.22	0.22
60.5806	60.7034	-0.12	0.12	88.4093	86.7156	1.69	1.69	29.7109	28.5148	1.2	1.2
59.7006	61.1255	-1.42	1.42	79.0373	77.2989	1.74	1.74	32.2708	31.893	0.38	0.38
61.5148	61.6144	-0.1	0.1	68.744	75.4535	-6.71	6.71	33.3861	32.1747	1.21	1.21
56.2853	55.2992	0.99	0.99	91.7815	75.6902	16.09	16.09	35.6013	35.689	-0.09	0.09
60.6555	57.2312	3.42	3.42	99.2437	96.0553	3.19	3.19	30.834	33.6434	-2.81	2.81
56.442	57.6175	-1.18	1.18	96.6255	89.9742	6.65	6.65	34.9064	32.465	2.44	2.44
73.4963	73.1552	0.34	0.34	90.9885	93.0117	-2.02	2.02	17.4723	17.2865	0.19	0.19
64.633	62.6135	2.02	2.02	70.3218	52.4582	17.86	17.86	35.9034	52.2896	-16.39	16.39
51.8327	63.8306	-12	12	89.1468	92.1178	-2.97	2.97	38.276	26.8661	11.41	11.41
55.4681	53.8751	1.59	1.59	104.763	76.7865	27.98	27.98	37.7493	39.2824	-1.53	1.53
50.7135	50.4293	0.28	0.28	93.0341	91.5585	1.48	1.48	38.8734	40.5668	-1.69	1.69
73.2173	63.8303	9.39	9.39	95.727	85.9634	9.76	9.76	18.8325	26.9229	-8.09	8.09
47.5868	47.9478	-0.36	0.36	78.8371	78.0388	0.8	0.8	44.3946	42.3257	2.07	2.07
67.8899	70.1778	-2.29	2.29	84.7471	86.5836	-1.84	1.84	23.8561	19.885	3.97	3.97
56.7285	61.5536	-4.83	4.83	84.1094	79.3022	4.81	4.81	33.7153	31.6349	2.08	2.08
61.9106	64.0135	-2.1	2.1	98.0879	93.8129	4.28	4.28	28.1807	25.9695	2.21	2.21
61.8149	69.2855	-7.47	7.47	97.0868	85.8922	11.19	11.19	29.3984	21.0492	8.35	8.35
61.8286	60.0956	1.73	1.73	72.9802	79.302	-6.32	6.32	37.1384	31.4288	5.71	5.71
68.8338	63.2925	5.54	5.54	84.6076	90.603	-6	6	22.0472	26.5754	-4.53	4.53
64.5344	52.8838	11.65	11.65	85.2571	82.0745	3.18	3.18	26.1568	37.3847	-11.23	11.23
59.492	57.8924	1.6	1.6	96.5407	91.7605	4.78	4.78	31.2238	32.4472	-1.22	1.22
81.2302	74.9776	6.25	6.25	71.8651	79.2924	-7.43	7.43	20.3262	18.8316	1.49	1.49
49.4103	51.4196	-2.01	2.01	77.4852	74.5123	2.97	2.97	44.4245	44.3444	0.08	0.08
51.896	51.8243	0.07	0.07	88.3296	83.1394	5.19	5.19	38.0317	38.7084	-0.68	0.68
41.9844	55.0897	-13.11	13.11	86.9628	92.9888	-6.03	6.03	48.2991	35.4333	12.87	12.87
56.6976	59.9708	-3.27	3.27	84.9549	88.8996	-3.94	3.94	33.486	30.1785	3.31	3.31
56.9556	70.8088	-13.85	13.85	84.9983	86.0013	-1	1	32.5421	19.927	12.62	12.62
42.6845	52.5706	-9.89	9.89	68.8436	77.5949	-8.75	8.75	56.0227	41.1203	14.9	14.9
42.8945	52.572	-9.68	9.68	80.1188	65.9825	14.14	14.14	56.213	39.8208	16.39	16.39
50.6979	50.1895	0.51	0.51	82.0605	83.4972	-1.44	1.44	39.5256	41.5476	-2.02	2.02
52.1971	59.1544	-6.96	6.96	84.5888	80.7066	3.88	3.88	37.9687	32.3343	5.63	5.63
67.7645	64.6701	3.09	3.09	85.9573	88.0183	-2.06	2.06	21.597	26.2052	-4.61	4.61
61.9959	62.8866	-0.89	0.89	79.7459	64.0477	15.7	15.7	32.583	40.4974	-7.91	7.91
53.8511	45.0118	8.84	8.84	79.7621	75.5002	4.26	4.26	38.1001	48.0282	-9.93	9.93
53.3497	46.5351	6.81	6.81	88.8892	87.9045	0.98	0.98	37.3667	43.9723	-6.61	6.61
46.0943	42.8466	3.25	3.25	91.0685	89.1034	1.97	1.97	43.8921	48.0598	-4.17	4.17
68.9366	64.5612	4.38	4.38	86.9299	87.414	-0.48	0.48	21.6606	25.4834	-3.82	3.82
58.6672	61.1964	-2.53	2.53	68.257	83.7024	-15.45	15.45	43.0417	29.4473	13.59	13.59
55.3051	55.7753	-0.47	0.47	80.0948	95.0326	-14.94	14.94	36.5287	35.5484	0.98	0.98
56.6706	54.2923	2.38	2.38	89.1992	76.9396	12.26	12.26	34.4892	36.5432	-2.05	2.05
61.6835	56.7924	4.89	4.89	92.014	95.8628	-3.85	3.85	28.0711	33.3253	-5.25	5.25
67.546	77.4669	-9.92	9.92	94.5769	91.1867	3.39	3.39	23.0634	12.7622	10.3	10.3
53.2977	53.9779	-0.68	0.68	66.9289	72.7457	-5.82	5.82	47.5313	41.4403	6.09	6.09
58.0993	57.705	0.39	0.39	74.0291	80.9428	-6.91	6.91	36.1948	34.7984	1.4	1.4
55.1107	50.4031	4.71	4.71	79.9513	94.5341	-14.58	14.58	35.9236	39.7354	-3.81	3.81
50.5373	46.4165	4.12	4.12	83.5006	85.3938	-1.89	1.89	40.0911	45.3192	-5.23	5.23
64.4898	57.6704	6.82	6.82	77.859	89.9501	-12.09	12.09	29.6877	32.4085	-2.72	2.72
57.2901	53.8096	3.48	3.48	79.2254	78.3031	0.92	0.92	36.671	39.5956	-2.92	2.92
57.2677	59.6682	-2.4	2.4	83.3032	91.8704	-8.57	8.57	33.2249	30.1174	3.11	3.11
51.9023	51.0799	0.82	0.82	88.2222	95.6425	-7.42	7.42	38.6336	39.1545	-0.52	0.52
67.2831	58.5778	8.71	8.71	96.8194	93.7592	3.06	3.06	24.337	31.5807	-7.24	7.24
58.1253	63.5295	-5.4	5.4	94.4993	95.3924	-0.89	0.89	32.329	27.3952	4.93	4.93
62.6561	54.4242	8.23	8.23	66.8877	71.2527	-4.36	4.36	37.3091	43.6258	-6.32	6.32
54.9288	58.4403	-3.51	3.51	85.277	90.9612	-5.68	5.68	35.2283	31.168	4.06	4.06
52.6013	39.9186	12.68	12.68	81.9976	84.8762	-2.88	2.88	37.7505	50.7134	-12.96	12.96
42.3354	60.25	-17.91	17.91	70.847	76.6161	-5.77	5.77	53.0899	34.6499	18.44	18.44
53.4335	59.3983	-5.96	5.96	81.5552	85.177	-3.62	3.62	37.729	30.8663	6.86	6.86
57.5531	49.2396	8.31	8.31	68.1837	65.7299	2.45	2.45	42.6511	52.3422	-9.69	9.69
58.5941	65.1476	-6.55	6.55	93.5918	81.3227	12.27	12.27	32.989	25.6077	7.38	7.38
57.9292	59.0539	-1.12	1.12	92.5783	85.3314	7.25	7.25	33.2098	31.7488	1.46	1.46
52.6932	57.7367	-5.04	5.04	97.507	96.823	0.68	0.68	37.9134	32.118	5.8	5.8
66.8094	59.8033	7.01	7.01	93.6694	100.893	-7.22	7.22	23.7565	32.107	-8.35	8.35
64.3118	59.6202	4.69	4.69	68.2615	72.4589	-4.2	4.2	32.5157	36.2564	-3.74	3.74
57.0072	53.9274	3.08	3.08	73.3648	80.9506	-7.59	7.59	38.5422	36.2242	2.32	2.32
52.6353	48.7898	3.85	3.85	102.576	96.2476	6.33	6.33	40.7065	41.7773	-1.07	1.07
53.7633	54.1357	-0.37	0.37	85.6378	84.9967	0.64	0.64	36.8779	36.8479	0.03	0.03
73.2585	74.201	-0.94	0.94	95.2836	95.1957	0.09	0.09	16.8323	16.7587	0.07	0.07
61.5046	62.3437	-0.84	0.84	63.0764	65.0489	-1.97	1.97	42.8027	40.8615	1.94	1.94
58.152	50.37	7.78	7.78	70.6602	76.3463	-5.69	5.69	38.7505	43.0608	-4.31	4.31
46.2101	51.5591	-5.35	5.35	97.4228	98.0904	-0.67	0.67	43.9984	40.0657	3.93	3.93
63.2734	43.7931	19.48	19.48	70.7257	93.1004	-22.37	22.37	32.9009	45.809	-12.91	12.91
71.9537	66.934	5.02	5.02	87.517	86.7992	0.72	0.72	17.9502	23.5136	-5.56	5.56
57.3067	56.017	1.29	1.29	63.9454	71.6908	-7.75	7.75	41.4963	39.6301	1.87	1.87
40.4196	38.5115	1.91	1.91	91.4135	94.1846	-2.77	2.77	49.8827	51.9378	-2.06	2.06
49.529	53.733	-4.2	4.2	104.987	105.46	-0.47	0.47	43.3033	40.3421	2.96	2.96
54.0325	54.9284	-0.9	0.9	99.5277	102.744	-3.22	3.22	36.2629	38.6937	-2.43	2.43
59.2566	56.4795	2.78	2.78	103.918	97.5802	6.34	6.34	34.5717	34.1197	0.45	0.45
52.5104	57.2135	-4.7	4.7	68.5441	70.0647	-1.52	1.52	43.8901	38.9082	4.98	4.98
62.0682	59.1696	2.9	2.9	86.0829	89.891	-3.81	3.81	28.9876	29.9203	-0.93	0.93
53.4331	53.7673	-0.33	0.33	94.5748	94.1009	0.47	0.47	36.8773	36.1442	0.73	0.73
61.8944	59.6826	2.21	2.21	97.6393	97.4885	0.15	0.15	28.8469	31.9213	-3.07	3.07
67.8643	65.0141	2.85	2.85	77.774	81.5005	-3.73	3.73	26.396	26.4557	-0.06	0.06
58.2999	55.7403	2.56	2.56	78.436	77.9545	0.48	0.48	35.5512	37.4318	-1.88	1.88
62.8138	60.1802	2.63	2.63	88.9832	87.1877	1.8	1.8	27.0686	30.8499	-3.78	3.78
62.3781	58.616	3.76	3.76	89.9906	88.8364	1.15	1.15	27.6143	31.8629	-4.25	4.25
59.7668	59.752	0.01	0.01	95.0765	95.9647	-0.89	0.89	29.7465	30.5889	-0.84	0.84
65.208	58.8254	6.38	6.38	102.096	98.664	3.43	3.43	27.8564	33.5658	-5.71	5.71
62.9956	54.2743	8.72	8.72	71.2055	71.8338	-0.63	0.63	34.6621	42.6528	-7.99	7.99
58.4419	58.4468	0	0	87.9028	87.8148	0.09	0.09	31.2212	31.4993	-0.28	0.28
56.8022	54.8664	1.94	1.94	88.2811	81.5459	6.74	6.74	35.3372	34.91	0.43	0.43
53.7796	54.1372	-0.36	0.36	83.5769	81.1098	2.47	2.47	36.2906	37.7164	-1.43	1.43
65.2724	64.4818	0.79	0.79	92.7314	86.8412	5.89	5.89	25.9132	26.0314	-0.12	0.12
61.027	54.3347	6.69	6.69	77.1671	74.6328	2.53	2.53	33.8765	40.1246	-6.25	6.25
65.736	59.8284	5.91	5.91	81.6614	76.7377	4.92	4.92	26.9526	35.3526	-8.4	8.4
65.0296	59.1539	5.88	5.88	94.8833	94.8925	-0.01	0.01	25.6887	31.8758	-6.19	6.19
60.4328	61.0564	-0.62	0.62	87.0312	96.4078	-9.38	9.38	29.5223	30.1199	-0.6	0.6
70.3456	69.2912	1.05	1.05	95.1347	98.3141	-3.18	3.18	20.9758	22.563	-1.59	1.59
60.7828	62.6199	-1.84	1.84	71.8842	74.0551	-2.17	2.17	37.326	34.1384	3.19	3.19
56.9776	54.6167	2.36	2.36	89.4542	84.5888	4.87	4.87	34.2061	35.6677	-1.46	1.46
49.4886	48.7197	0.77	0.77	100.35	103.483	-3.13	3.13	41.0036	45.2675	-4.26	4.26
58.2263	54.2993	3.93	3.93	76.4036	97.7086	-21.3	21.3	36.4303	36.5867	-0.16	0.16
66.4228	65.2757	1.15	1.15	92.1552	92.788	-0.63	0.63	24.1977	23.6894	0.51	0.51
60.9309	69.3432	-8.41	8.41	77.2831	76.7972	0.49	0.49	30.6065	24.8272	5.78	5.78
56.1889	62.6894	-6.5	6.5	83.9332	88.1387	-4.21	4.21	35.7127	27.0926	8.62	8.62
51.9626	56.5702	-4.61	4.61	73.9132	82.059	-8.15	8.15	42.6367	34.795	7.84	7.84
60.3817	64.8829	-4.5	4.5	89.0681	90.6904	-1.62	1.62	29.3573	24.9653	4.39	4.39
65.2457	63.4137	1.83	1.83	76.2349	90.3342	-14.1	14.1	27.5312	27.0292	0.5	0.5
46.8285	34.8407	11.99	11.99	71.3246	71.4735	-0.15	0.15	47.8108	60.2486	-12.44	12.44
59.8733	61.8319	-1.96	1.96	85.1119	83.229	1.88	1.88	31.0754	29.5609	1.51	1.51
56.0823	56.7296	-0.65	0.65	93.5615	87.4312	6.13	6.13	32.8623	32.6255	0.24	0.24
55.1043	52.7863	2.32	2.32	96.1096	92.9276	3.18	3.18	34.6718	37.0621	-2.39	2.39
73.1512	75.4629	-2.31	2.31	95.0696	84.8891	10.18	10.18	18.5624	15.9775	2.58	2.58
52.0114	51.7743	0.24	0.24	84.2996	74.3095	9.99	9.99	39.5258	42.1804	-2.65	2.65
54.8389	53.8314	1.01	1.01	98.2656	98.9646	-0.7	0.7	36.4746	38.1775	-1.7	1.7
54.9367	56.2526	-1.32	1.32	94.9962	98.2905	-3.29	3.29	35.9737	34.1161	1.86	1.86
54.502	52.9362	1.57	1.57	94.6935	92.909	1.78	1.78	36.8353	38.2784	-1.44	1.44
56.4405	54.7864	1.65	1.65	86.374	89.8755	-3.5	3.5	34.4021	34.8776	-0.48	0.48
59.4845	56.8601	2.62	2.62	78.7874	82.6692	-3.88	3.88	33.8571	34.1924	-0.34	0.34
59.0206	54.9423	4.08	4.08	81.9494	80.0617	1.89	1.89	33.3259	37.2484	-3.92	3.92
48.6051	48.2732	0.33	0.33	88.9109	89.2069	-0.3	0.3	41.1329	43.161	-2.03	2.03
59.8479	60.894	-1.05	1.05	96.3407	96.3441	0	0	29.9854	29.8302	0.16	0.16
67.509	63.4304	4.08	4.08	83.8535	91.6486	-7.8	7.8	23.187	26.0312	-2.84	2.84
65.0455	69.1992	-4.15	4.15	60.6385	64.7073	-4.07	4.07	41.6194	34.7409	6.88	6.88
56.3958	50.9773	5.42	5.42	88.2164	89.548	-1.33	1.33	33.7167	38.6444	-4.93	4.93
47.2146	46.6913	0.52	0.52	80.8603	82.5399	-1.68	1.68	45.3303	45.0538	0.28	0.28
47.7347	54.9692	-7.23	7.23	81.4982	74.8842	6.61	6.61	43.9616	38.2954	5.67	5.67
73.5774	71.0648	2.51	2.51	69.4613	72.3934	-2.93	2.93	27.9774	25.5323	2.45	2.45
58.3681	45.2982	13.07	13.07	70.5494	76.5097	-5.96	5.96	40.1209	48.8969	-8.78	8.78
64.7327	61.3363	3.4	3.4	76.9014	79.8107	-2.91	2.91	30.0261	32.0041	-1.98	1.98
58.9335	57.9094	1.02	1.02	75.436	87.2779	-11.84	11.84	34.6493	34.0539	0.6	0.6
67.8972	60.2352	7.66	7.66	92.4697	87.855	4.61	4.61	21.2873	29.8357	-8.55	8.55
65.8711	67.0964	-1.23	1.23	85.7691	80.3261	5.44	5.44	24.4386	24.9355	-0.5	0.5
67.6351	63.4183	4.22	4.22	63.6731	55.5004	8.17	8.17	40.4186	38.8684	1.55	1.55
53.9082	46.2356	7.67	7.67	86.9817	85.6697	1.31	1.31	36.8177	43.3426	-6.52	6.52
53.1038	48.3133	4.79	4.79	107.465	100.173	7.29	7.29	40.8802	42.9848	-2.1	2.1
50.1436	47.1307	3.01	3.01	101.832	99.3953	2.44	2.44	41.1675	44.3904	-3.22	3.22
47.9498	60.2237	-12.27	12.27	93.3994	77.286	16.11	16.11	42.1461	33.2987	8.85	8.85
63.3944	66.2537	-2.86	2.86	55.5688	55.3442	0.22	0.22	46.777	46.3551	0.42	0.42
51.9	58.3145	-6.41	6.41	78.6011	84.7364	-6.14	6.14	41.063	32.8172	8.25	8.25
50.8861	51.4916	-0.61	0.61	94.0323	94.7984	-0.77	0.77	40.1341	38.9519	1.18	1.18
56.8418	51.1455	5.7	5.7	99.252	91.4471	7.8	7.8	35.0808	38.598	-3.52	3.52
55.543	70.1942	-14.65	14.65	82.8076	76.6984	6.11	6.11	35.9919	24.6533	11.34	11.34
52.1631	53.4511	-1.29	1.29	57.3535	58.5456	-1.19	1.19	53.0381	49.233	3.81	3.81
50.8715	56.3906	-5.52	5.52	81.2902	82.1027	-0.81	0.81	40.2035	36.0011	4.2	4.2
58.1602	62.4182	-4.26	4.26	94.0366	96.0723	-2.04	2.04	31.9255	29.9668	1.96	1.96
60.8838	60.4062	0.48	0.48	88.5008	89.5648	-1.06	1.06	29.6844	29.7872	-0.1	0.1
61.9619	65.7988	-3.84	3.84	92.4765	102.441	-9.96	9.96	28.2601	27.0071	1.25	1.25
63.8014	58.307	5.49	5.49	76.9468	85.4475	-8.5	8.5	31.614	32.2435	-0.63	0.63
66.5707	68.9276	-2.36	2.36	88.6424	87.0496	1.59	1.59	22.2978	21.3202	0.98	0.98
67.8131	71.629	-3.82	3.82	89.859	99.8273	-9.97	9.97	21.7178	20.5734	1.14	1.14
67.3267	69.3472	-2.02	2.02	106.045	104.321	1.72	1.72	27.021	26.5629	0.46	0.46
57.0075	53.8442	3.16	3.16	90.0158	106.89	-16.87	16.87	33.3274	41.5576	-8.23	8.23
59.2487	66.8289	-7.58	7.58	64.6606	66.2636	-1.6	1.6	44.2451	29.1821	15.06	15.06
60.7115	51.5505	9.16	9.16	89.1695	92.9878	-3.82	3.82	29.3037	38.6103	-9.31	9.31
49.0831	47.2009	1.88	1.88	110.055	101.63	8.43	8.43	47.6702	45.1287	2.54	2.54
47.9779	44.6928	3.29	3.29	101.434	97.5335	3.9	3.9	44.2792	46.2958	-2.02	2.02
57.3163	42.6099	14.71	14.71	92.5612	95.1303	-2.57	2.57	32.8117	47.8524	-15.04	15.04
55.3775	47.6428	7.73	7.73	78.093	76.8855	1.21	1.21	36.4158	44.4904	-8.07	8.07
52.0894	48.8559	3.23	3.23	92.7251	89.9996	2.73	2.73	38.0402	41.1407	-3.1	3.1
52.4391	49.5243	2.91	2.91	94.6574	89.9983	4.66	4.66	37.9527	40.4771	-2.52	2.52
47.5185	54.5403	-7.02	7.02	90.0043	89.9993	0.01	0.01	42.4804	35.4585	7.02	7.02
59.5523	65.4908	-5.94	5.94	93.2524	89.9987	3.25	3.25	30.6549	24.5057	6.15	6.15
60.9514	62.5787	-1.63	1.63	93.4768	89.9001	3.58	3.58	28.6699	27.6822	0.99	0.99
60.2414	63.0587	-2.82	2.82	90.6768	88.9701	1.71	1.71	29.2099	26.8422	2.37	2.37
61.2314	62.8087	-1.58	1.58	90.8468	88.3901	2.46	2.46	28.9099	27.8422	1.07	1.07
61.1914	63.1087	-1.92	1.92	91.0768	88.7301	2.35	2.35	29.7199	27.7122	2.01	2.01
62.6914	61.2787	1.41	1.41	89.2768	90.0001	-0.72	0.72	27.3599	28.6722	-1.31	1.31
39.8247	50.4213	-10.6	10.6	73.9153	83.6303	-9.71	9.71	55.3572	40.603	14.75	14.75
56.134	59.5615	-3.43	3.43	67.1578	72.4368	-5.28	5.28	43.8696	36.8205	7.05	7.05
50.9898	48.1405	2.85	2.85	81.2431	80.7771	0.47	0.47	41.0007	43.5275	-2.53	2.53
58.5152	53.5904	4.92	4.92	85.1462	86.0127	-0.87	0.87	31.421	37.1663	-5.75	5.75
65.0774	66.9888	-1.91	1.91	76.0613	78.1547	-2.09	2.09	28.2931	25.6496	2.64	2.64
49.3103	66.094	-16.78	16.78	85.5128	83.741	1.77	1.77	40.8028	24.3335	16.47	16.47
58.558	50.8937	7.66	7.66	92.569	95.3165	-2.75	2.75	31.5714	39.6078	-8.04	8.04
54.3705	59.0971	-4.73	4.73	96.5992	89.9972	6.6	6.6	36.4256	30.9039	5.52	5.52
40.635	48.7097	-8.07	8.07	95.3554	84.6137	10.74	10.74	49.8683	41.7963	8.07	8.07
59.0839	49.5784	9.51	9.51	86.7285	76.7196	10.01	10.01	31.1318	43.4663	-12.33	12.33
52.4694	45.65	6.82	6.82	73.4789	77.2439	-3.77	3.77	41.2099	46.3501	-5.14	5.14
59.1732	52.4248	6.75	6.75	84.0698	88.6239	-4.55	4.55	31.5173	37.6087	-6.09	6.09
58.737	57.5534	1.18	1.18	84.9784	95.6884	-10.71	10.71	31.7596	33.0692	-1.31	1.31
64.291	54.8416	9.45	9.45	85.3184	100.684	-15.37	15.37	26.1973	37.2284	-11.03	11.03
62.5133	72.75	-10.24	10.24	89.5169	85.1615	4.36	4.36	27.4918	17.9566	9.54	9.54
55.9382	47.1	8.84	8.84	64.4113	70.183	-5.77	5.77	44.5156	47.1622	-2.65	2.65
58.1904	59.2551	-1.06	1.06	83.5899	80.6187	2.97	2.97	32.592	33.6031	-1.01	1.01
55.328	56.0356	-0.71	0.71	87.4712	90.78	-3.31	3.31	35.4584	33.9217	1.54	1.54
56.7105	49.1481	7.56	7.56	89.5235	88.5286	0.99	0.99	33.4667	40.7762	-7.31	7.31
72.534	65.8271	6.71	6.71	81.7421	77.1905	4.55	4.55	20.1475	28.4041	-8.26	8.26
66.5052	67.1847	-0.68	0.68	69.3871	71.8252	-2.44	2.44	34.137	29.8359	4.3	4.3
66.2062	66.7923	-0.59	0.59	93.5084	87.9255	5.58	5.58	23.0621	23.5666	-0.5	0.5
46.1595	66.8127	-20.65	20.65	87.1301	98.1801	-11.05	11.05	44.0089	25.7388	18.27	18.27
68.2665	64.6633	3.6	3.6	102.724	89.8712	12.85	12.85	25.5871	23.2698	2.32	2.32
66.6625	74.1759	-7.51	7.51	85.6882	86.6891	-1	1	24.7455	16.8006	7.94	7.94
41.4461	62.4157	-20.97	20.97	68.0217	71.1952	-3.17	3.17	58.3595	35.7	22.66	22.66
57.7748	60.08	-2.31	2.31	80.8556	78.7084	2.15	2.15	33.6489	33.0956	0.55	0.55
65.2699	58.6041	6.67	6.67	88.4284	89.4163	-0.99	0.99	24.4386	31.5879	-7.15	7.15
66.1169	62.4802	3.64	3.64	86.6605	86.2181	0.44	0.44	25.0749	28.5756	-3.5	3.5
63.9673	65.3835	-1.42	1.42	92.7522	93.0213	-0.27	0.27	26.9409	25.5682	1.37	1.37
40.6173	39.3694	1.25	1.25	83.2618	82.38	0.88	0.88	50.8722	51.5386	-0.67	0.67
50.1924	48.8729	1.32	1.32	86.5122	83.0958	3.42	3.42	39.6096	42.634	-3.02	3.02
59.1746	62.2227	-3.05	3.05	86.3628	86.0565	0.31	0.31	31.0408	27.6726	3.37	3.37
66.6281	65.1495	1.48	1.48	92.5088	94.7126	-2.2	2.2	22.693	24.6776	-1.98	1.98
65.5321	62.4664	3.07	3.07	98.3473	98.7299	-0.38	0.38	25.1725	29.4023	-4.23	4.23
65.3982	64.7835	0.61	0.61	73.2085	72.5529	0.66	0.66	30.5857	28.6983	1.89	1.89
56.6767	55.9118	0.76	0.76	81.3262	86.6459	-5.32	5.32	34.8006	34.369	0.43	0.43
53.7988	58.9456	-5.15	5.15	78.9474	84.4693	-5.52	5.52	37.8687	31.9266	5.94	5.94
63.1158	65.4863	-2.37	2.37	100.527	93.5393	6.99	6.99	30.0267	24.7767	5.25	5.25
67.0117	70.8733	-3.86	3.86	89.7299	94.0127	-4.28	4.28	22.3483	19.539	2.81	2.81
63.0097	61.2477	1.76	1.76	78.4797	83.7826	-5.3	5.3	31.1982	28.6173	2.58	2.58
48.8914	51.5296	-2.64	2.64	84.4476	95.7822	-11.33	11.33	42.0271	38.2658	3.76	3.76
57.0173	51.6639	5.35	5.35	95.704	94.6779	1.03	1.03	32.6017	38.8843	-6.28	6.28
55.6595	64.5099	-8.85	8.85	98.9493	101.577	-2.63	2.63	35.5199	28.7457	6.77	6.77
60.001	59.6606	0.34	0.34	103.097	112.652	-9.56	9.56	31.8674	39.0464	-7.18	7.18
53.132	57.0044	-3.87	3.87	73.2096	77.7798	-4.57	4.57	40.2798	35.2493	5.03	5.03
58.3161	55.8103	2.51	2.51	82.0978	77.2469	4.85	4.85	33.5345	36.9142	-3.38	3.38
58.1946	56.8226	1.37	1.37	96.6457	91.2194	5.43	5.43	32.9544	32.9927	-0.04	0.04
59.2098	58.6006	0.61	0.61	99.4392	97.2588	2.18	2.18	32.8387	32.4204	0.42	0.42
68.9306	62.545	6.39	6.39	79.8685	84.0895	-4.22	4.22	24.1244	29.0642	-4.94	4.94
61.2924	61.5749	-0.28	0.28	72.6867	72.4642	0.22	0.22	32.9325	34.4279	-1.5	1.5
58.2106	56.8306	1.38	1.38	92.8765	99.4668	-6.59	6.59	33.7539	34.0129	-0.26	0.26
49.7422	46.4786	3.26	3.26	92.1166	89.9014	2.22	2.22	40.1983	43.366	-3.17	3.17
50.4463	53.149	-2.7	2.7	88.9699	84.3944	4.58	4.58	39.3673	37.2746	2.09	2.09
58.4738	56.3264	2.15	2.15	84.9587	90.3671	-5.41	5.41	32.6758	34.4561	-1.78	1.78
43.877	41.1721	2.7	2.7	78.9894	65.6358	13.35	13.35	48.149	57.9508	-9.8	9.8
55.2574	51.1365	4.12	4.12	91.0178	75.9561	15.06	15.06	34.2781	41.6272	-7.35	7.35
48.5386	60.0078	-11.47	11.47	100.867	97.3156	3.55	3.55	42.8355	31.0416	11.79	11.79
58.5682	65.598	-7.03	7.03	96.2751	88.9374	7.34	7.34	32.4107	24.9322	7.48	7.48
52.8185	62.966	-10.15	10.15	99.7035	98.2274	1.48	1.48	38.1919	28.2332	9.96	9.96
59.4378	60.472	-1.03	1.03	76.4827	80.5705	-4.09	4.09	35.9838	31.9596	4.02	4.02
64.1334	65.2549	-1.12	1.12	90.58	87.5546	3.03	3.03	25.3936	23.8233	1.57	1.57
56.342	59.1035	-2.76	2.76	109.486	104.025	5.46	5.46	41.2557	34.0975	7.16	7.16
58.0703	59.533	-1.46	1.46	98.9589	97.3205	1.64	1.64	33.8824	31.8129	2.07	2.07
69.076	66.9662	2.11	2.11	88.3191	96.32	-8	8	20.439	24.8946	-4.46	4.46
44.0638	51.1659	-7.1	7.1	72.16	69.5152	2.64	2.64	49.4311	45.2612	4.17	4.17
68.2054	66.5602	1.65	1.65	69.9722	71.4252	-1.45	1.45	31.6509	30.1851	1.47	1.47
73.3688	64.242	9.13	9.13	73.8063	79.5541	-5.75	5.75	24.4856	27.2606	-2.78	2.78
65.9701	67.3319	-1.36	1.36	91.7198	92.8546	-1.13	1.13	23.1809	22.9457	0.24	0.24
57.1117	62.1729	-5.06	5.06	87.244	92.4972	-5.25	5.25	34.1757	27.9643	6.21	6.21
62.1936	56.2723	5.92	5.92	78.749	72.0322	6.72	6.72	31.6474	41.442	-9.79	9.79
54.6626	61.9946	-7.33	7.33	66.9091	86.3951	-19.49	19.49	43.5117	28.5227	14.99	14.99
59.6771	59.6374	0.04	0.04	89.2368	92.5804	-3.34	3.34	29.5535	31.3155	-1.76	1.76
59.3741	59.8862	-0.51	0.51	95.953	93.9986	1.95	1.95	31.7933	31.1558	0.64	0.64
63.1953	64.7425	-1.55	1.55	100.768	101.305	-0.54	0.54	28.1479	28.872	-0.72	0.72
56.9698	61.0441	-4.07	4.07	72.1321	75.7132	-3.58	3.58	37.3271	32.2299	5.1	5.1
61.5696	62.0196	-0.45	0.45	85.6803	83.7593	1.92	1.92	29.6753	29.2597	0.42	0.42
54.3053	51.5562	2.75	2.75	92.5143	92.4652	0.05	0.05	36.3091	37.9336	-1.62	1.62
56.7124	51.3058	5.41	5.41	92.2439	82.8002	9.44	9.44	32.4382	39.4663	-7.03	7.03
54.2553	54.3665	-0.11	0.11	96.746	91.1395	5.61	5.61	36.2682	34.718	1.55	1.55
66.9773	68.8414	-1.86	1.86	77.8881	73.8102	4.08	4.08	28.3351	27.8773	0.46	0.46
60.1745	61.7911	-1.62	1.62	91.9225	90.7171	1.21	1.21	29.1564	29.566	-0.41	0.41
51.5385	52.1499	-0.61	0.61	95.364	99.3042	-3.94	3.94	39.1014	39.7144	-0.61	0.61
51.2183	51.3885	-0.17	0.17	95.6963	99.6188	-3.92	3.92	40.2575	39.7993	0.46	0.46
74.1945	71.6681	2.53	2.53	91.5186	88.4963	3.02	3.02	15.2382	18.1399	-2.9	2.9
58.6496	58.8773	-0.23	0.23	62.7413	73.8066	-11.07	11.07	45.1443	37.9521	7.19	7.19
58.3947	55.3305	3.06	3.06	85.878	86.0058	-0.13	0.13	33.3145	34.9907	-1.68	1.68
53.8796	60.4317	-6.55	6.55	85.2303	86.6881	-1.46	1.46	37.6041	29.8371	7.77	7.77
54.4245	58.4783	-4.05	4.05	84.9481	87.8505	-2.9	2.9	35.7013	31.9986	3.7	3.7
69.4914	70.6521	-1.16	1.16	90.2828	86.6142	3.67	3.67	21.2916	20.3759	0.92	0.92
44.3142	55.3221	-11.01	11.01	89.604	81.6199	7.98	7.98	44.8994	37.1393	7.76	7.76
47.0936	55.1139	-8.02	8.02	80.2478	86.5958	-6.35	6.35	45.0351	34.0822	10.95	10.95
53.1377	54.1957	-1.06	1.06	93.303	94.7645	-1.46	1.46	36.802	36.5472	0.25	0.25
53.1041	52.4508	0.65	0.65	92.6513	91.2543	1.4	1.4	37.0089	38.493	-1.48	1.48
64.4093	67.0478	-2.64	2.64	91.5033	92.5437	-1.04	1.04	25.7789	22.11	3.67	3.67
59.7832	54.9424	4.84	4.84	60.3731	60.2423	0.13	0.13	41.9624	48.4634	-6.5	6.5
58.634	55.6254	3.01	3.01	73.0288	77.2884	-4.26	4.26	36.2881	37.3056	-1.02	1.02
64.158	60.3855	3.77	3.77	91.4843	90.8309	0.65	0.65	25.4757	30.1877	-4.71	4.71
62.4426	57.4922	4.95	4.95	91.8488	94.3974	-2.55	2.55	26.7479	32.4594	-5.71	5.71
71.0824	69.6761	1.41	1.41	97.2663	93.3925	3.87	3.87	20.4098	21.1312	-0.72	0.72
71.9906	62.7735	9.22	9.22	58.941	68.403	-9.46	9.46	38.2012	37.7914	0.41	0.41
65.406	51.876	13.53	13.53	91.7519	98.0513	-6.3	6.3	24.6917	39.2165	-14.52	14.52
51.0254	57.733	-6.71	6.71	81.6865	95.9085	-14.22	14.22	41.2741	32.7401	8.53	8.53
61.8632	59.5224	2.34	2.34	107.532	111.396	-3.86	3.86	36.4033	37.9248	-1.52	1.52
66.9174	57.6828	9.23	9.23	89.1225	96.8137	-7.69	7.69	23.3685	33.8161	-10.45	10.45
		-22.43	0			-22.79	0			-27.67	0
		20.94	22.43			27.98	27.98			25.89	27.67
